# Supplementary material for: Integrative analyses of metastatic cancer transcriptome reveal clinically distinct cellular States and ecosystems
Source: Sci Rep. 2026 Feb 5;16:7343. doi: 10.1038/s41598-026-36512-3 (PMC12923827; doi:10.1038/s41598-026-36512-3)
Supplement: Supplementary file 1 — Supplementary Material 1 [file 41598_2026_36512_MOESM1_ESM.xlsx]

## Sheet: Table S1
Table S1.The details of metastatic cancer datasets.
Gene expression profiling datasets of tumor metastases used in this study.
Dataset	Study	Platform	Cancer type	Cohort	samples	patients
MET500	Robinson et al., 2017 (PMID:28783718)	RNA-seq	multiple types	Discovery	496	496
POG570	Pleasance et al., 2020 (PMID:35121966)	RNA-seq	multiple types	Discovery	438	438
GSE50760	Kim et al., 2014 (PMID:25049118)	RNA-seq	colorectal	Discovery	18	18
GSE126078	Labrecque et al., 2019 (PMID: 31361600)	RNA-seq	prostate	Discovery	98	55
GSE133296	Hu et al., 2020 (PMID: 32766252)	RNA-seq	ovarian	Discovery	20	10
GSE137237	Mitra et al., 2019 (PMID: 31600962)	RNA-seq	ovarian	Discovery	11	11
GSE151580	Yang et al., 2021 (PMID: 33397441)	RNA-seq	pancreatic	Discovery	14	14
META-PRISM	PMID: 36862804	RNA-seq	multiple types	Discovery	932
GSE183947	PMID: 35046993	RNA-seq	breast	Discovery	15
Metastatic Melanoma (DFCI, Science 2015)	PMID: 26359337	RNA-seq	melanoma	Discovery	40	40
Metastatic Melanoma (UCLA, Cell 2016)	PMID：26997480	RNA-seq	melanoma	Discovery	27	27
GSE209998	PMID: 36585450	RNA-seq	breast	Discovery	79
Metastatic Prostate Adenocarcinoma (SU2C/PCF Dream Team, PNAS 2019)	PMID: 31061129	RNA-seq	prostate cancer	Discovery	266
TCGA SKCM		RNA-seq	skin cancer	Discovery	368
					2822
Dataset	Study	Platform	Cancer type	Cohort	samples	patients
PDXNet/PDMR	Sun et al., 2022 (PMID: 34429404)	RNA-seq	bladder, breast, cervix, colon, skin, brain, adrenocortical, head/neck, kidney, lung, ovary, pancreas, sarcoma, stomach, uterus	validation	1379	423
GSE118942	Alzubi et al., 2019 (PMID:30841919)	RNA-seq	breast	validation	116	13
GSE129127	Coppe et al., 2019 (PMID:31160710)	RNA-seq	melanoma	validation	95
GSE130160	Kita et al., 2019 (PMID:31432603)	RNA-seq	lung	validation	6	6
GSE159702	Sueyoshi et al., 2021 (PMID:35079698)	RNA-seq	breast, colorectal, Ewing's sarcoma, gastric, glioblastoma, lung, pancreatic, kidney	validation	70	43
GSE180790	Dahlmann et al., 2021 (PMID:34670579)	RNA-seq	colorectal	validation	14	10
					1680
Dataset	Study	Platform	Cancer type	Cohort
GSE131907	Kim et al., 2020 (PMID: 32385277)	scRNA-seq	lung adenocarcinoma	validation
GSE143791	Kfoury et al., 2021 (PMID:34719426)	scRNA-seq	prostate cancer	validation
GSE149614	Lu et al., 2022 (PMID: 35933472)	scRNA-seq	Hepatocellular Carcinoma	validation
GSE164522	Liu et al., 2022 (PMID:35303421)	scRNA-seq	colorectal cancer	validation
GSE167036	Liu et al., 2021 (PMID:36357424)	scRNA-seq	breast cancer	validation
GSE181919	Choi et al., 2023 (PMID:36828832)	scRNA-seq	Head and neck squamous cell carcinoma	validation
OV37488416	Xiaocui et al., 2023 (PMID:36828832)	scRNA-seq	ovarian cancer	validation
Dataset	Study	Platform	Cancer type	Cohort
GSM8651955	Xu et al., 2020 (PMID: 39827463)	spatial transcriptome	pancreatic	validation
GSM6716963	Villeminet al., 2023 (PMID:37144485)	spatial transcriptome	colorectal cancer	validation
The Abbreviations of cancer types
PRAD	Prostate adenocarcinoma
SKIN
BRCA	Breast cancer
LUNG	Lung cancer
COLO	colorectal cancer
Rare_subtypes
SARC	Sarcoma
PANC	Pancreatic Adenocarcinoma
OV	Ovarian Cancer
CHOL	Cholangiocarcinoma
BLCA	Bladder Urothelial Carcinoma
MISC	Other/unkown
HNSC	Head and Neck squamous cell carcinoma
STAD	Stomach Adenocarcinoma
SECR	Misc. gland/ tumors of secretory organs
ESCA	Esophageal carcinoma
KDNY	Kidney
ACC	Adrenocortical carcinoma
LIHC	Liver Hepatocellular Carcinoma
CERV	Cervical
UCEC	Endometrial Carcinoma
CNS-PNS	Brain or nerve
TGCT	Testicular Germ Cell Tumor
THCA	Thyroid carcinoma
THYM	Thymoma

## Sheet: Table S2
Table S2.The differentially expressed gene for each ecotype
Gene	group
MS4A1	E1
CD19	E1
CD79A	E1
TNFRSF13B	E1
FCRL1	E1
FCER2	E1
TCL1A	E1
CLEC17A	E1
FCRL2	E1
FCRL3	E1
TLR10	E1
BLK	E1
CCR7	E1
BTLA	E1
CD79B	E1
SLAMF6	E1
P2RY10	E1
PLA2G2D	E1
CNR2	E1
FCRL5	E1
CCL19	E1
ZNF831	E1
STAP1	E1
NCR3	E1
CXCR5	E1
PARP15	E1
HLA.DOB	E1
VPREB3	E1
CR2	E1
HCLS1	E1
LTA	E1
RASGRP2	E1
CD27	E1
WDFY4	E1
CD180	E1
CXCL13	E1
GP1BA	E1
PRKCB	E1
SIT1	E1
CD22	E1
TNFRSF13C	E1
CD1C	E1
CD69	E1
LY9	E1
IRF8	E1
CD37	E1
KCNA3	E1
GIMAP4	E1
FCRL4	E1
SLC12A3	E1
TIGIT	E1
BFSP2	E1
SH2D1A	E1
TNFRSF17	E1
LAPTM5	E1
CCR6	E1
PAX5	E1
LILRA4	E1
DOK3	E1
AICDA	E1
CCL21	E1
ZC3H12D	E1
CD86	E1
TNFRSF9	E1
IKZF3	E1
ARHGAP9	E1
C11orf21	E1
TAGAP	E1
P2RX5	E1
HSF5	E1
GPR18	E1
CD52	E1
GAPT	E1
ZBTB32	E1
TREML2	E1
OR52N4	E1
SP140	E1
PLCG2	E1
FCRLA	E1
CD48	E1
SCIMP	E1
TMIGD2	E1
PNOC	E1
SIGLEC6	E1
DOCK2	E1
CD3E	E1
IL2	E1
P2RX1	E1
PTGDS	E1
CLNK	E1
ITGB7	E1
WAS	E1
NCF1	E1
FGD2	E1
NCKAP1L	E1
IL16	E1
LCN10	E1
GPR55	E1
RGS13	E1
C10orf105	E1
LGALS2	E1
LCNL1	E1
TIMD4	E1
BTK	E1
SERPINA9	E1
HLA.DQA1	E1
GPR174	E1
FAM216B	E1
CD72	E1
HVCN1	E1
SUSD3	E1
IGSF6	E1
ARHGAP30	E1
MILR1	E1
AIM2	E1
CD53	E1
RCSD1	E1
ERMN	E1
DPEP2	E1
MPEG1	E1
C12orf42	E1
BCL11B	E1
NR1H3	E1
EVI2B	E1
SPNS3	E1
TLR9	E1
CBFA2T3	E1
PARVG	E1
CLEC2D	E1
MYBPC3	E1
NCF4	E1
AIRE	E1
FGR	E1
KRT72	E1
CCDC141	E1
S100Z	E1
C7	E1
CD84	E1
ARHGAP15	E1
CD209	E1
CPNE5	E1
AKNA	E1
OCM	E1
TTC16	E1
TFEC	E1
AANAT	E1
GBGT1	E1
FAM153A	E1
FAM117A	E1
NFATC1	E1
FAM209A	E1
MAP1LC3C	E1
ZPBP2	E1
GMFG	E1
SMAP2	E1
SLA	E1
MEOX1	E1
TRAT1	E1
CYBB	E1
TRIM34	E1
TNFSF11	E1
ADRA2A	E1
DAZL	E1
ACAP1	E1
KANK3	E1
PSMA8	E1
CCDC42	E1
GIMAP6	E1
HHEX	E1
CRYBA4	E1
CLEC4C	E1
ANKRD55	E1
CETP	E1
PTGDR	E1
DOCK10	E1
CXorf65	E1
CTSH	E1
NDUFA10	E1
IKZF1	E1
CD247	E1
PTPRC	E1
SNX20	E1
CD3E	E1
ITK	E1
TESPA1	E1
CD3G	E1
UBASH3A	E1
ITGAL	E1
CD6	E1
ICOS	E1
TRAT1	E1
BIN2	E1
CD40LG	E1
SLAMF1	E1
CCR4	E1
SLFN12L	E1
CD5	E1
NLRC3	E1
TMC8	E1
CCR2	E1
GPR171	E1
IL10RA	E1
CYTIP	E1
RASAL3	E1
SAMD3	E1
GIMAP7	E1
SAMSN1	E1
CD96	E1
GPR65	E1
IL7R	E1
GPR174	E1
GIMAP1	E1
ACAP1	E1
CLEC10A	E1
GIMAP4	E1
KLRB1	E1
STAT4	E1
CYTH4	E1
GIMAP6	E1
TNFSF8	E1
GRAP2	E1
JAK3	E1
ZAP70	E1
PIK3CG	E1
MYO1F	E1
IL18RAP	E1
ABCD2	E1
CD28	E1
LCP2	E1
PIK3R5	E1
CD226	E1
SLA	E1
CTLA4	E1
GAB3	E1
IL2RA	E1
CCR8	E1
CR1	E1
FLI1	E1
GPR183	E1
EVI2B	E1
DENND1C	E1
CLEC9A	E1
SCML4	E1
GPR141	E1
FGL2	E1
P2RY13	E1
TNFSF13B	E1
LAT	E1
ITGA4	E1
FLT3LG	E1
RNF166	E1
PTGDR	E1
P2RY14	E1
NME8	E1
CD300LB	E1
RELT	E1
CCL17	E1
ENTPD1	E1
FAM78A	E1
CCL2	E1
DOCK10	E1
VCAM1	E1
DNAH1	E1
VOPP1	E1
KLRC3	E1
IDO2	E1
HS3ST3B1	E1
MTHFD1	E1
CD2	E1
CD3E	E1
TIGIT	E1
CD3D	E1
TIFAB	E1
SIT1	E1
SIRPG	E1
LTA	E1
TRAT1	E1
SP140	E1
GZMK	E1
THEMIS	E1
ZNF831	E1
IKZF3	E1
IL21R	E1
TBX21	E1
CD48	E1
SH2D1A	E1
IFNG	E1
TBC1D10C	E1
GBP5	E1
CD27	E1
CXCL9	E1
FASLG	E1
CD8A	E1
ZC3H12D	E1
CORO1A	E1
PYHIN1	E1
CD38	E1
SLAMF7	E1
GZMA	E1
PTPN7	E1
GIMAP7	E1
MAP4K1	E1
ITGB7	E1
NKG7	E1
ZNF80	E1
CD7	E1
ADAMDEC1	E1
CRTAM	E1
GZMB	E1
CD52	E1
GZMH	E1
PDCD1	E1
IL2RB	E1
PLEK	E1
HLA.DOB	E1
PTPRC	E1
PRF1	E1
GBP4	E1
SNX20	E1
SAMD3	E1
FCRL6	E1
TNFRSF9	E1
KLRD1	E1
ITGAL	E1
CD247	E1
APOBEC3H	E1
GPR31	E1
CST7	E1
IL2RA	E1
XCR1	E1
DTHD1	E1
SLAMF1	E1
ARHGAP25	E1
HLA.DPB1	E1
LAG3	E1
IL16	E1
CD200R1	E1
GPR65	E1
CLEC6A	E1
IKZF1	E1
GZMM	E1
CLEC10A	E1
SAMSN1	E1
WAS	E1
SPN	E1
CXCL11	E1
EOMES	E1
GFI1	E1
EBI3	E1
ICAM3	E1
CD5	E1
SLA	E1
CD53	E1
GNGT2	E1
HLA.DQA1	E1
XCL2	E1
DENND1C	E1
IDO1	E1
FLI1	E1
ARHGAP15	E1
GRAP	E1
TSPAN32	E1
KCNJ10	E1
CD274	E1
KLRC4	E1
TFEC	E1
PVRIG	E1
HLA.DMB	E1
ACAP1	E1
TTC16	E1
BIN2	E1
UBD	E1
AIM2	E1
SYK	E1
SIGLEC8	E1
TNFRSF4	E1
CD70	E1
SPIC	E1
JAKMIP1	E1
CD160	E1
DOCK10	E1
PSME1	E1
HCST	E1
CETP	E1
AVPR2	E1
HCK	E1
LILRB3	E1
GMFG	E1
LILRA6	E1
CLEC4D	E1
AIF1	E1
SRGN	E1
IL10	E1
SIRPD	E1
VNN2	E1
FCGR1A	E1
CXCL12	E1
LSP1	E1
IL1RL1	E1
LST1	E1
PLXNC1	E1
CDH16	E1
PTPRC	E1
SNX20	E1
NCKAP1L	E1
CCR2	E1
TLR8	E1
TFEC	E1
ICOS	E1
CD247	E1
IL21R	E1
CD3G	E1
SAMSN1	E1
CD4	E1
GPR65	E1
SLAMF8	E1
CD86	E1
CD3E	E1
P2RY13	E1
EVI2B	E1
SLA	E1
MNDA	E1
HLA.DQA1	E1
SELPLG	E1
CD300LF	E1
TNFSF13B	E1
AIF1	E1
TNFRSF9	E1
CD53	E1
CCR4	E1
C3AR1	E1
ABCD2	E1
DOK2	E1
PTPN22	E1
IGSF6	E1
CD200R1	E1
GMFG	E1
CLEC4A	E1
SCIMP	E1
CD69	E1
CLEC4E	E1
FUT7	E1
PILRA	E1
HCK	E1
CLEC4D	E1
CD1C	E1
CLEC4C	E1
KLRB1	E1
XCL2	E1
CD300C	E1
CD1B	E1
CD244	E1
CYBB	E1
NCF2	E1
IL10	E1
IL12B	E1
ITGAX	E1
KBTBD8	E1
CLIC2	E1
CD1E	E1
LST1	E1
LYZ	E1
FPR1	E1
PTCRA	E1
KLRC1	E1
CCL2	E1
IL2	E1
CCL1	E1
C1orf54	E1
CCL17	E1
TMEM71	E1
CD300LB	E1
SIRPD	E1
CCR3	E1
AICDA	E1
TMIGD2	E1
MYBPC3	E1
P2RY14	E1
NLRP7	E1
UTS2	E1
CD274	E1
SPNS3	E1
IRAK3	E1
CCR9	E1
GPR31	E1
ANKRD55	E1
LYN	E1
CD160	E1
SNX10	E1
OLR1	E1
DAZL	E1
TRIM34	E1
LGALS2	E1
IL23R	E1
HMHB1	E1
GDF3	E1
TMEM244	E1
IFNAR2	E1
SIGLEC6	E1
MYCT1	E1
CLEC14A	E1
ECSCR	E1
GIMAP8	E1
S1PR1	E1
GIMAP6	E1
ROBO4	E1
FLI1	E1
ESAM	E1
TEK	E1
ZNF366	E1
TIE1	E1
VWF	E1
MMRN1	E1
MMRN2	E1
TGFBR2	E1
CD93	E1
SH2D3C	E1
GIMAP7	E1
ENG	E1
PCDH12	E1
LDB2	E1
BCL6B	E1
PDGFRB	E1
ACVRL1	E1
CLEC1A	E1
CLIC2	E1
GNG11	E1
ENTPD1	E1
FLT4	E1
RAMP3	E1
HSPA12B	E1
PTPRB	E1
SEMA3G	E1
RAMP2	E1
FAM162B	E1
FMNL3	E1
PEAR1	E1
EMCN	E1
NOTCH4	E1
PLVAP	E1
CCDC69	E1
LRRC32	E1
C16orf54	E1
INMT	E1
KCTD12	E1
HIGD1B	E1
REM1	E1
FLT1	E1
TMEM204	E1
HEYL	E1
CPNE5	E1
CD36	E1
TNXB	E1
RASGRP3	E1
CD300LG	E1
OLFML2A	E1
CPXM2	E1
FGL2	E1
LYVE1	E1
CCDC3	E1
CMTM3	E1
PTGDS	E1
DAB2	E1
PDGFB	E1
NAALADL1	E1
IPCEF1	E1
ANGPT2	E1
TIMP3	E1
RASSF2	E1
IGFBP7	E1
MOXD1	E1
AFAP1L1	E1
AQP1	E1
MDFIC	E1
F2R	E1
ANGPT4	E1
RERGL	E1
F8	E1
PODXL	E1
LAIR1	E1
COL6A3	E1
CSF1R	E1
CD4	E1
COL3A1	E1
C3AR1	E1
LAPTM5	E1
SELPLG	E1
MMP19	E1
CYTH4	E1
COL1A2	E1
LUM	E1
CDH11	E1
FAP	E1
GIMAP6	E1
SPI1	E1
COL5A1	E1
CD86	E1
FBN1	E1
AIF1	E1
GLT8D2	E1
COL1A1	E1
RNASE6	E1
TYROBP	E1
THY1	E1
COL5A2	E1
MMP2	E1
DOK2	E1
CCDC80	E1
OLFML1	E1
IL10RA	E1
DOCK2	E1
SLAMF8	E1
FLI1	E1
MS4A6A	E1
DCN	E1
GIMAP4	E1
PDGFRB	E1
WAS	E1
CD163	E1
OLFML2B	E1
NCKAP1L	E1
CRISPLD2	E1
PARVG	E1
STAB1	E1
TNFRSF1B	E1
SULF1	E1
MS4A4A	E1
MPEG1	E1
C1QC	E1
ADAMTS2	E1
SLA	E1
CMKLR1	E1
ENG	E1
MXRA8	E1
MXRA5	E1
ADAMTS12	E1
PDPN	E1
LOXL1	E1
CCR1	E1
SIGLEC1	E1
CD300A	E1
F13A1	E1
THBS2	E1
LSP1	E1
COL6A2	E1
NCF4	E1
GIMAP7	E1
C1QA	E1
TMEM119	E1
MRC2	E1
CD248	E1
PODN	E1
VSIG4	E1
GMFG	E1
PSTPIP1	E1
GGT5	E1
HTRA1	E1
ARHGAP9	E1
COL12A1	E1
RCN3	E1
ARHGAP25	E1
C1QB	E1
FGD2	E1
FOLR2	E1
CTHRC1	E1
WIPF1	E1
HTRA3	E1
TNFSF13B	E1
COL8A1	E1
NID2	E1
CCL2	E1
COL6A1	E1
FCGR2A	E1
FILIP1L	E1
ANTXR1	E1
SFRP4	E1
TGFBR2	E1
POSTN	E1
BGN	E1
CPZ	E1
FNDC1	E1
PILRA	E1
ITGA11	E1
PCOLCE	E1
GFPT2	E1
C5AR1	E1
LRRC15	E1
SFRP2	E1
ANGPTL2	E1
ADAM12	E1
COL8A2	E1
ITGBL1	E1
CD209	E1
FCGR1A	E1
PTGIR	E1
PODNL1	E1
COL15A1	E1
C1orf54	E1
DPT	E1
PRRX1	E1
PLEKHO1	E1
GPR34	E1
CSF1	E1
RCSD1	E1
P4HA3	E1
SVEP1	E1
FN1	E1
SOCS3	E1
MS4A7	E1
FERMT3	E1
FGF7	E1
HLA.DQA1	E1
EGFL6	E1
CLEC14A	E1
TAGLN	E1
LRP1	E1
ADAM19	E1
FIBIN	E1
PDLIM2	E1
LRRC32	E1
ITGA5	E1
CLMP	E1
IRAK3	E1
RAC2	E1
EFEMP1	E1
COL10A1	E1
FMNL3	E1
MRGPRF	E1
DOK1	E1
LOXL2	E1
THBS1	E1
MNDA	E1
SSC5D	E1
EDNRA	E1
CLEC2B	E1
PDGFRA	E1
OLFML3	E1
RUNX2	E1
VWF	E1
ABI3BP	E1
AXL	E1
ARHGEF15	E1
WNT2	E1
COPZ2	E1
HIC1	E1
LPAR1	E1
TNFAIP6	E1
MMP9	E1
APLNR	E1
LOX	E1
TNFRSF4	E1
PDGFRL	E1
ZYX	E1
COL5A3	E1
SELP	E1
CD34	E1
ADCY4	E1
AEBP1	E1
BMP1	E1
LGALS1	E1
COL4A1	E1
KCNMB1	E1
ADAMTS14	E1
DAB2	E1
ZEB1	E1
GREM1	E1
HMOX1	E1
MMP11	E1
MYL9	E1
JDP2	E1
ECM2	E1
NOX4	E1
TIMP1	E1
ITGA4	E1
DACT1	E1
COL11A1	E1
AOC3	E1
TSHZ3	E1
EMILIN2	E1
TNFSF4	E1
BATF3	E1
TWIST2	E1
SLIT3	E1
RUNX1	E1
TCF4	E1
SYNDIG1	E1
PLXDC1	E1
JAM2	E1
KLHL6	E1
FAM78A	E1
FBLN1	E1
COL13A1	E1
CCDC102B	E1
COL4A2	E1
FMO1	E1
THSD1	E1
ALDH1L2	E1
SLIT2	E1
LMCD1	E1
IL4I1	E1
ADAMTS4	E1
MN1	E1
PLEKHO2	E1
TNFAIP3	E1
ASPN	E1
TGFB1I1	E1
CACNA2D4	E1
ACTA2	E1
MSRB3	E1
RGL1	E1
PTGS1	E1
COL14A1	E1
COMP	E1
DKK2	E1
MFAP4	E1
PLAC9	E1
MFAP5	E1
GXYLT2	E1
MMP14	E1
CLEC11A	E1
LAMA4	E1
PDLIM7	E1
ARHGEF6	E1
LDB2	E1
JAK1	E1
TGFBI	E1
SERPINE1	E1
GPR4	E1
ADAMTS10	E1
SH3PXD2A	E1
CPXM1	E1
PEAR1	E1
SYNPO	E1
C1QTNF1	E1
OMD	E1
TRAF1	E1
COL16A1	E1
GAS1	E1
RRAD	E1
PTGIS	E1
GPX8	E1
PIK3CD	E1
FLT4	E1
NOTCH4	E1
NEXN	E1
TRPV2	E1
TSPAN18	E1
ITPRIP	E1
PIM2	E1
SH3PXD2B	E1
CALD1	E1
LAMA2	E1
SPOCD1	E1
TNC	E1
LMOD1	E1
DPYD	E1
SEMA7A	E1
MATN3	E1
MEOX2	E1
MYLK	E1
CADM3	E1
FLNA	E1
GSN	E1
GBP1	E1
EDIL3	E1
LAMP5	E1
GEM	E1
SEMA6B	E1
CILP	E1
EPYC	E1
CILP2	E1
CPNE5	E1
TNXB	E1
SPARCL1	E1
GLI2	E1
ARHGAP22	E1
FAM20C	E1
TNFAIP8L3	E1
IGFBP6	E1
RASL12	E1
IGFL2	E1
CLEC3B	E1
COX4I2	E1
MFAP2	E1
TMEM200B	E1
DUSP1	E1
CH25H	E1
CPXM2	E1
LIF	E1
BMP2K	E1
UACA	E1
FLRT2	E1
OLFML2A	E1
TPM2	E1
RSPO3	E1
RAB3IL1	E1
PLEKHG2	E1
CLIC2	E1
FAM180A	E1
ROR2	E1
ADAMTS7	E1
EMP3	E1
TNS1	E1
CCDC71L	E1
CLEC2D	E1
ELN	E1
ACP5	E1
AGAP2	E1
MEOX1	E1
CX3CR1	E1
GNG11	E1
NID1	E1
SH3TC1	E1
ZNF521	E1
OGN	E1
CNN1	E1
LRRC17	E1
STAC3	E1
KIF26B	E1
IGDCC4	E1
LGI2	E1
SCARA3	E1
VASN	E1
PLCG2	E1
COX7A1	E1
FMOD	E1
GNA15	E1
TMEM158	E1
ITGA8	E1
F2R	E1
ANPEP	E1
FGF2	E1
CAV1	E1
RUNX1T1	E1
ZBTB46	E1
FLT1	E1
MMP3	E1
CYGB	E1
ACTN1	E1
S1PR3	E1
COL18A1	E1
SERPINF1	E1
PTGFR	E1
ADAM33	E1
TSPAN11	E1
FABP4	E1
VMO1	E1
IBSP	E1
ITIH5	E1
ANGPT2	E1
PLN	E1
PI16	E1
SLC2A3	E1
KDELR3	E1
CLDN11	E1
ITGB3	E1
TNNI2	E1
PDE2A	E1
GLI1	E1
ACAN	E1
SNED1	E1
TCEAL7	E1
ATP6V0D2	E1
CDH13	E1
HAS2	E1
TPM1	E1
TBX15	E1
ARSI	E1
COL21A1	E1
EPHA3	E1
F2RL2	E1
C11orf96	E1
PTH1R	E1
MYH11	E1
A2M	E1
SYNPO2	E1
ANGPT1	E1
DOK5	E1
SMOC2	E1
FOXC2	E1
NKD2	E1
ENPP2	E1
ABCA9	E1
RGS4	E1
PTX3	E1
PGM5	E1
AVPR1A	E1
TSPAN2	E1
C1QTNF3	E1
FHAD1	E1
GNG8	E1
SPECC1	E1
MYL3	E1
ADAM28	E1
MAMDC2	E1
C7	E1
LETM2	E1
COL23A1	E1
NPR1	E1
PDE7B	E1
THBS4	E1
SH3BGRL	E1
PCOLCE2	E1
PPEF1	E1
SLC24A3	E1
TMEM47	E1
TMEM88	E1
TMCO3	E1
HFE	E1
PSME1	E1
CFH	E1
WFDC1	E1
LRRC4	E1
HSPB6	E1
ADRA2A	E1
SLC22A3	E1
CDH6	E1
ABCA6	E1
HAPLN1	E1
CPA4	E1
PRSS35	E1
KCNJ2	E1
CYP27B1	E1
ENC1	E1
TDO2	E1
ACTG2	E1
COL7A1	E1
CAPN6	E1
GTSF1	E1
BMP4	E1
CELSR1	E1
PKDCC	E1
ATF3	E1
OSR2	E1
STC1	E1
C2CD2	E1
SDC1	E1
RSPO1	E1
FLG2	E1
CDSN	E1
KRT1	E1
WNT16	E1
PTPRQ	E1
KRT79	E1
HYAL1	E1
PLIN4	E1
UTP14C	E1
RAET1G	E1
SLURP1	E1
PLIN1	E1
PRG4	E1
SPA17	E1
NPY1R	E1
PALM3	E1
TNK1	E1
FAM83G	E1
TGM5	E1
ODAM	E1
NCF4	E1
FCN1	E1
FGR	E1
CD53	E1
CLEC4E	E1
LILRA5	E1
CYTH4	E1
GPR65	E1
LILRB3	E1
LILRA6	E1
LILRB2	E1
LILRA1	E1
PRAM1	E1
CD300E	E1
CD300C	E1
NLRP3	E1
ITGAM	E1
GMFG	E1
BCL2A1	E1
CLEC4D	E1
ITGAX	E1
RASGRP4	E1
NLRC4	E1
LILRA2	E1
C5AR1	E1
CLEC4A	E1
OSM	E1
TNIP3	E1
IL10	E1
CD300LB	E1
FCGR3B	E1
RGS1	E1
SLC11A1	E1
CLEC5A	E1
CMTM2	E1
GPR55	E1
HRH2	E1
CD83	E1
FAM209A	E1
BTF3	E1
SLC16A10	E1
CD53	E1
LAPTM5	E1
CD300LF	E1
C1orf162	E1
FGR	E1
NCF4	E1
WAS	E1
CD86	E1
CYBB	E1
AIF1	E1
LAIR1	E1
MNDA	E1
TNFAIP8L2	E1
TYROBP	E1
LILRB4	E1
LST1	E1
TLR8	E1
PARVG	E1
SIGLEC9	E1
SELPLG	E1
EVI2B	E1
LILRB1	E1
SIRPB2	E1
C3AR1	E1
NLRC4	E1
CD300A	E1
FCER1G	E1
SIGLEC7	E1
LILRB3	E1
PILRA	E1
DOK2	E1
LY86	E1
LILRB2	E1
NCF2	E1
RNASE6	E1
HK3	E1
DPEP2	E1
GIMAP4	E1
CD4	E1
GMFG	E1
SLAMF8	E1
NFAM1	E1
CD300C	E1
SIGLEC14	E1
ITGAM	E1
FCGR3A	E1
TFEC	E1
CLEC4A	E1
SCIMP	E1
KLHL6	E1
SIGLEC10	E1
LILRA6	E1
OSCAR	E1
CD84	E1
ITGAX	E1
P2RY13	E1
EVI2A	E1
GPR84	E1
CD80	E1
ARRB2	E1
MS4A4A	E1
CLEC12A	E1
FCGR1A	E1
CSF1R	E1
MPEG1	E1
SIGLEC1	E1
SIRPB1	E1
CD163	E1
FCGR2B	E1
TNFSF13B	E1
HLA.DQA1	E1
DNAJC5B	E1
PRAM1	E1
VSIG4	E1
LSP1	E1
C5AR1	E1
LAT2	E1
TM6SF1	E1
GAB3	E1
MSR1	E1
TREM2	E1
FERMT3	E1
RASGRP4	E1
PDCD1LG2	E1
RNASE2	E1
LYZ	E1
OLR1	E1
CMKLR1	E1
CD300LB	E1
HTRA4	E1
IL10	E1
SLC11A1	E1
CD68	E1
C19orf38	E1
CCL8	E1
CHIT1	E1
MILR1	E1
CRYBB1	E1
CLEC5A	E1
CCL13	E1
GIMAP8	E1
CCL2	E1
FTL	E1
MS4A14	E1
CLIC2	E1
LIPA	E1
CD1D	E1
GBGT1	E1
LY96	E1
SLC2A5	E1
FOLR2	E1
GPR34	E1
MMP19	E1
VCAM1	E1
CTSB	E1
RAB42	E1
C1orf54	E1
SIGLEC8	E1
CSF1	E1
RUFY4	E1
SLC1A3	E1
EMILIN2	E1
KCNJ5	E1
VMO1	E1
RGS1	E1
HMOX1	E1
LTA4H	E1
LILRB5	E1
RAB20	E1
ITGAD	E1
PLB1	E1
PSME1	E1
MS4A6E	E1
CHI3L1	E1
TFEB	E1
LXN	E1
HS3ST2	E1
ZNF710	E1
DCSTAMP	E1
MATK	E1
HSPD1	E1
OMG	E1
SLC25A1	E1
SIGLEC15	E1
TECR	E1
HSPA6	E1
ACTBL2	E1
HACL1	E1
CSF2RB	E1
GNLY	E1
CD247	E1
S1PR4	E1
C11orf21	E1
LTB	E1
MYO1G	E1
GZMB	E1
NCR1	E1
LILRB2	E1
KLRD1	E1
MYO1F	E1
LILRB3	E1
RGL4	E1
SPI1	E1
DOK2	E1
NCF4	E1
KLRC1	E1
SH2D1B	E1
ACAP1	E1
JAK3	E1
MMP25	E1
TNFRSF8	E1
XCL2	E1
TREML1	E1
RASGRP4	E1
TMIGD2	E1
KIR3DL2	E1
PARVG	E1
LST1	E1
WAS	E1
KIR2DL3	E1
KIR3DL1	E1
CFP	E1
PRAM1	E1
LYL1	E1
CLEC12B	E1
PIK3CD	E1
KEL	E1
FLT3LG	E1
ICAM2	E1
BATF3	E1
FUCA1	E1
TUBB1	E1
HBB	E1
PRKCQ	E1
LAX1	E1
TNFRSF17	E1
IGLL5	E1
KCNA3	E1
POU2AF1	E1
CD38	E1
CCR2	E1
SLAMF7	E1
MIXL1	E1
EVI2B	E1
ITGB7	E1
BIN2	E1
SAMSN1	E1
KLHL6	E1
P2RX1	E1
CPNE5	E1
PSMA8	E1
KIR3DX1	E1
SIGLEC8	E1
CLPTM1L	E1
GBP5	E1
TNFRSF9	E1
SELL	E1
FCN1	E1
NCF1	E1
CR1L	E1
TAGAP	E1
PTPRC	E1
TSPAN32	E1
P2RY12	E1
GPR65	E1
P2RX1	E1
SNX20	E1
RGS18	E1
GAPT	E1
MNDA	E1
CSF2RB	E1
ITGA4	E1
GYPC	E1
MEFV	E1
SASH3	E1
KBTBD8	E1
SIRPD	E1
CD53	E1
PLEK	E1
FLI1	E1
FAM209B	E1
CLEC4A	E1
SIGLEC14	E1
LSP1	E2
CD5	E2
ITGAL	E2
ICOS	E2
SLAMF1	E2
ITK	E2
CD6	E2
GPR171	E2
CCR4	E2
ARHGAP25	E2
SPN	E2
GRAP2	E2
CYTIP	E2
GAB3	E2
CEACAM21	E2
CD247	E2
CTLA4	E2
BIN2	E2
P2RY14	E2
LPAR1	E2
GIMAP7	E2
SNX20	E2
CYTH4	E2
CLEC10A	E2
PIK3CG	E2
GIMAP8	E2
FLT3LG	E2
IL10RA	E2
PPTC7	E2
SHISA3	E2
FMNL3	E2
DENND1C	E2
TMEM213	E2
PILRB	E2
PLEKHJ1	E2
PNRC2	E2
FXYD7	E2
ZFP36L2	E2
DUSP2	E2
EREG	E2
KYNU	E2
CCL20	E2
FRMD5	E2
CLEC5A	E2
ZBED2	E2
OASL	E2
IL6	E2
NMUR2	E2
SOCS3	E2
NCEH1	E2
AREG	E2
NAMPT	E2
PTGS2	E2
ANKRD1	E2
CYP27B1	E2
SPANXN3	E2
HSPA6	E2
FDX1	E2
LAMB3	E2
LAMC2	E2
SFN	E2
SCEL	E2
KLF5	E2
FAM83A	E2
ITGB6	E2
FGFBP1	E2
CST6	E2
TMPRSS4	E2
ANXA2	E2
B3GNT3	E2
S100A6	E2
PLAU	E2
PRSS22	E2
CLIC3	E2
MYOF	E2
PLAUR	E2
TRIM29	E2
ITGA3	E2
S100A14	E2
EPHA2	E2
SERPINB1	E2
CAPG	E2
SLPI	E2
ADAM8	E2
KRT17	E2
SERPINB5	E2
IL18	E2
KRT16	E2
KRT7	E2
LAMP3	E2
MUC1	E2
PDZK1IP1	E2
S100A2	E2
KRT6A	E2
PI3	E2
IL1RN	E2
SLC2A1	E2
TNFRSF12A	E2
EPS8L1	E2
S100A9	E2
MSLN	E2
LCN2	E2
SLC16A3	E2
TYMP	E2
CXCL17	E2
KLK10	E2
SYT8	E2
GPRC5A	E2
CASP4	E2
CNN2	E2
GSTP1	E2
TACSTD2	E2
LAMA3	E2
KRT19	E2
ANXA3	E2
CXCL1	E2
ANXA1	E2
GJB2	E2
SFTA2	E2
ALOX5AP	E2
SLC34A2	E2
UNC13D	E2
MVP	E2
CTSC	E2
LY6D	E2
ABCC3	E2
PLSCR1	E2
OSMR	E2
ALOX5	E2
GRB7	E2
TINAGL1	E2
KLK7	E2
BIRC3	E2
LGALS9	E2
CCL20	E2
TNFAIP2	E2
WFDC2	E2
APOL1	E2
C15orf48	E2
UPP1	E2
ST6GALNAC1	E2
KRT6B	E2
TM4SF1	E2
CYBA	E2
CD55	E2
F3	E2
RAC2	E2
RELB	E2
MMP7	E2
CYP2S1	E2
AHNAK2	E2
S100A8	E2
CEACAM6	E2
CTSE	E2
EPSTI1	E2
MUC20	E2
GCNT3	E2
SLFN5	E2
CASP1	E2
A4GALT	E2
LGALS3	E2
TNFRSF21	E2
EFHD2	E2
IFI27	E2
SAMD9	E2
EGFR	E2
IRF1	E2
PTGES	E2
CLDN1	E2
DSG3	E2
KLK6	E2
OLR1	E2
AHR	E2
DRAM1	E2
ARL4C	E2
JUNB	E2
PLBD1	E2
EGLN3	E2
KRT15	E2
PSMB9	E2
MX2	E2
CDH3	E2
HOPX	E2
HLA.F	E2
GBP3	E2
S100P	E2
OAS1	E2
BATF	E2
AREG	E2
PSMB8	E2
FOLR1	E2
RAB31	E2
S100A4	E2
PLAC8	E2
KRT5	E2
ICAM1	E2
AQP5	E2
TP63	E2
GJB6	E2
PYCARD	E2
HLA.B	E2
MYEOV	E2
NAPSA	E2
LYPD3	E2
ARPC1B	E2
CSTA	E2
SRPX2	E2
CTSS	E2
CTSH	E2
IL2RG	E2
PTPRU	E2
OAS3	E2
TAP1	E2
CARD16	E2
PIM1	E2
RARRES1	E2
PARP14	E2
NMU	E2
CD40	E2
ATP1B1	E2
ID1	E2
HLA.A	E2
CDC42EP1	E2
TAP2	E2
TMPRSS3	E2
FMNL1	E2
ANXA4	E2
IER3	E2
MET	E2
DSC3	E2
ITGB2	E2
SH3BP1	E2
MUC5B	E2
RRAS	E2
KCNN4	E2
KRT13	E2
HLA.E	E2
EHBP1L1	E2
TCIRG1	E2
IFITM1	E2
ZFP36	E2
DMKN	E2
KRT14	E2
CAV2	E2
CLEC2B	E2
AVPI1	E2
TRIM22	E2
HLA.DQB2	E2
TRIM47	E2
AKR1B10	E2
TGM2	E2
VILL	E2
KLF4	E2
COL7A1	E2
IFI44	E2
TNFSF10	E2
UBE2L6	E2
FXYD5	E2
FOS	E2
TCN1	E2
HLA.C	E2
NPC2	E2
CA9	E2
PHLDA2	E2
SECTM1	E2
HLA.DQB1	E2
ETS2	E2
NT5E	E2
HLA.DMA	E2
AMIGO2	E2
SFTPB	E2
GBP1	E2
ITGA6	E2
EHD2	E2
KRT23	E2
MTMR11	E2
ATP11A	E2
ADM	E2
PLEC	E2
INHBA	E2
MDFI	E2
IER5L	E2
OAS2	E2
TFRC	E2
TGFBI	E2
PDLIM4	E2
HLA.DRB1	E2
CRIP1	E2
CKLF	E2
TGFB1	E2
NQO1	E2
MX1	E2
APOL2	E2
LY6E	E2
SULF2	E2
CD74	E2
XAF1	E2
RNASE1	E2
SLC15A3	E2
PKP1	E2
CLDN10	E2
PIGR	E2
DKK1	E2
VSIG2	E2
IFI35	E2
METRNL	E2
ISG15	E2
ARHGDIB	E2
FCGR3A	E2
MICALL2	E2
HLA.DRA	E2
LTBP2	E2
SNCG	E2
HCLS1	E2
IGF2BP2	E2
IFIT3	E2
G6PD	E2
ERBB2	E2
SAMHD1	E2
PROCR	E2
STAT1	E2
FOXC1	E2
SPP1	E2
PAX8	E2
PAM	E2
CSF3R	E2
GABRP	E2
SCPEP1	E2
ANGPTL4	E2
PRSS3	E2
BST2	E2
IFI44L	E2
PRSS21	E2
IGFBP3	E2
NOTCH3	E2
UBA7	E2
TYROBP	E2
CX3CL1	E2
GBP4	E2
AHNAK	E2
PRR15	E2
PDLIM7	E2
NKX2.1	E2
IFITM3	E2
GM2A	E2
CRABP2	E2
FSTL3	E2
CEACAM5	E2
RGS16	E2
CXCL10	E2
SCGB1A1	E2
KLK11	E2
HLA.DMB	E2
GALNT6	E2
GSDMD	E2
CDC42EP5	E2
VCAN	E2
NTN4	E2
GJA1	E2
CDKN2B	E2
LPCAT1	E2
KRT10	E2
IFIT2	E2
ERP27	E2
CYSTM1	E2
THBS1	E2
DPP4	E2
ALOX15B	E2
SUSD2	E2
HLA.DRB5	E2
FABP5	E2
CDKN1A	E2
UCP2	E2
BLVRA	E2
CNFN	E2
GAS6	E2
OLFM4	E2
TUBB3	E2
C12orf75	E2
CCNE1	E2
IFI6	E2
CDCA7	E2
APOL3	E2
CXCR4	E2
VTCN1	E2
LXN	E2
PODXL	E2
HOXB7	E2
HOXB6	E2
SFTPA2	E2
APOL4	E2
SRXN1	E2
PROM1	E2
CFD	E2
CPM	E2
IFIT1	E2
JAG1	E2
AGER	E2
TRNP1	E2
CCND2	E2
GPC1	E2
DKK3	E2
PGAP3	E2
GGT5	E2
PSCA	E2
FAM3D	E2
TPPP3	E2
ID3	E2
C16orf89	E2
CALML5	E2
EPHB3	E2
BMP4	E2
SEMA3C	E2
TESC	E2
CA12	E2
HOXB2	E2
SOX2	E2
NDUFA4L2	E2
SLITRK6	E2
MEST	E2
TMEM160	E2
NFATC4	E2
CDKN2A	E2
APCDD1	E2
VAV3	E2
UCHL1	E2
DAPL1	E2
CSRP2	E2
AMY2B	E2
MYO15B	E2
LAMC2	E2
CXCL1	E2
IL1A	E2
CXCL3	E2
CXCL5	E2
SERPINE1	E2
IL1B	E2
HCAR2	E2
IL6	E2
INHBA	E2
CSF3	E2
IL11	E2
KRT6C	E2
CXCL2	E2
MMP3	E2
SOCS3	E2
SERPINB2	E2
CSF2	E2
CCL7	E2
TNFAIP3	E2
MMP10	E2
TREM1	E2
UPP1	E2
SPRR2E	E2
GFPT2	E2
SOD2	E2
ZYX	E2
SLC2A3	E2
MMP19	E2
LOX	E2
CD274	E2
GREM1	E2
CLDN24	E2
TRIM40	E2
EIF5A2	E2
CAV1	E2
DUSP1	E2
KRT34	E2
CACNA2D4	E2
TCHHL1	E2
FOSB	E2
CH25H	E2
ANPEP	E2
SPAG1	E2
ATF3	E2
IL1F10	E2
ASAH2	E2
TMA7	E2
FABP2	E2
FBXO22	E2
IMP3	E2
LAMC2	E2
CXCL1	E2
IL1A	E2
CXCL3	E2
CXCL5	E2
SERPINE1	E2
IL1B	E2
HCAR2	E2
IL6	E2
INHBA	E2
CSF3	E2
IL11	E2
KRT6C	E2
CXCL2	E2
MMP3	E2
SOCS3	E2
SERPINB2	E2
CSF2	E2
CCL7	E2
TNFAIP3	E2
MMP10	E2
TREM1	E2
UPP1	E2
SPRR2E	E2
GFPT2	E2
SOD2	E2
ZYX	E2
SLC2A3	E2
MMP19	E2
LOX	E2
CD274	E2
GREM1	E2
CLDN24	E2
TRIM40	E2
EIF5A2	E2
CAV1	E2
DUSP1	E2
KRT34	E2
CACNA2D4	E2
TCHHL1	E2
FOSB	E2
CH25H	E2
ANPEP	E2
SPAG1	E2
ATF3	E2
IL1F10	E2
ASAH2	E2
TMA7	E2
FABP2	E2
FBXO22	E2
IMP3	E2
HCAR2	E2
MMP3	E2
CXCL1	E2
IL6	E2
IL1B	E2
TNIP3	E2
SERPINB2	E2
CXCR2	E2
LIPN	E2
SOCS3	E2
HCAR3	E2
FPR2	E2
IL11	E2
ZFP36	E2
CD300E	E2
FCAR	E2
MAB21L3	E2
OLR1	E2
EREG	E2
IL17A	E2
IL1R2	E2
STC1	E2
CLEC4D	E2
OSM	E2
TREML2	E2
NLRP3	E2
TREML4	E2
HSPA6	E2
CD86	E2
HOXA1	E2
CCR3	E2
NTS	E2
SLC2A14	E2
SLC2A3	E2
FAM151A	E3
FCAMR	E3
DNASE1L3	E3
ABCA6	E3
STAB2	E3
TMED8	E3
DPF2	E3
SNN	E3
RPA2	E3
EIF3D	E3
ARL6IP5	E3
CLEC4G	E3
NLRP6	E3
RBM23	E3
WRAP73	E3
PRPF19	E3
IL7R	E3
RBM6	E3
WTAP	E3
BRPF1	E3
CHTOP	E3
RPS3A	E3
WDR37	E3
VPS33B	E3
CUL9	E3
HNRNPC	E3
CRBN	E3
LIG1	E3
ZNF783	E3
NSA2	E3
ZNF76	E3
RGS10	E3
CYB561D1	E3
WDR5B	E3
KLHL18	E3
PHF20	E3
DPH5	E3
RPL4	E3
YPEL5	E3
RPL19	E3
WDTC1	E3
SRRT	E3
NUP188	E3
RPL14	E3
CR1	E3
CLEC9A	E3
RPL27A	E3
ZXDC	E3
ZNF14	E3
CCDC97	E3
CCND3	E3
ZNF33A	E3
ZDHHC21	E3
TSPYL1	E3
POLA2	E3
MARK2	E3
PPIL2	E3
ZNF230	E3
ZDHHC18	E3
TERF2IP	E3
ALPI	E3
NXPE3	E3
RSAD1	E3
PPP3CB	E3
ZNF22	E3
ZNF83	E3
ZNF429	E3
OTUD1	E3
MED28	E3
ZNF138	E3
ZBTB37	E3
COMMD3	E3
TOP2B	E3
SLFN12L	E3
ZNF85	E3
ZNF641	E3
MED23	E3
RFXAP	E3
ZNF419	E3
ZNF816	E3
CHD3	E3
SMARCA2	E3
ZNF264	E3
MAP3K4	E3
FBXW4	E3
POLG	E3
RPS25	E3
CEP135	E3
PHKG2	E3
ZNF700	E3
[truncated: 1,776 more rows]

## Sheet: Table S3
Table S3.Putative ligand-receptor pairs between sarcoma ecotyper cell states.
Significantly overexpressed ligand-receptor pairs between sarcoma ecotyper cell states.
Ligand			Receptor
Ligand Gene	Ligand_Cell_Type	Ligand_Cell_State	Ligand_Ecotype	Receptor Gene	Receptor_Cell_Type	Receptor_Cell_State	Receptor_Ecotype	Same_Ecotype
BTLA	B.cells	S01	E1	CD247	CD4.T.cells	S01	E1	Yes
IL2	B.cells	S01	E1	IL2RA	CD4.T.cells	S01	E1	Yes
MADCAM1	B.cells	S01	E1	ITGA4	CD4.T.cells	S01	E1	Yes
CXCL13	B.cells	S01	E1	CCR10	CD8.T.cells	S02	E1	Yes
CCL19	B.cells	S01	E1	CCR10	CD8.T.cells	S02	E1	Yes
BTLA	B.cells	S01	E1	CD247	CD8.T.cells	S02	E1	Yes
IL2	B.cells	S01	E1	IL2RB	CD8.T.cells	S02	E1	Yes
IL2	B.cells	S01	E1	IL2RA	CD8.T.cells	S02	E1	Yes
IL2	B.cells	S01	E1	CD53	CD8.T.cells	S02	E1	Yes
IL16	B.cells	S01	E1	KCNJ10	CD8.T.cells	S02	E1	Yes
MADCAM1	B.cells	S01	E1	ITGB7	CD8.T.cells	S02	E1	Yes
CXCL13	B.cells	S01	E1	CCR10	CD8.T.cells	S03	E1	Yes
CCL19	B.cells	S01	E1	CCR10	CD8.T.cells	S03	E1	Yes
IL2	B.cells	S01	E1	IL2RA	CD8.T.cells	S03	E1	Yes
IL2	B.cells	S01	E1	CD53	CD8.T.cells	S03	E1	Yes
MADCAM1	B.cells	S01	E1	ITGB7	CD8.T.cells	S03	E1	Yes
BTLA	B.cells	S01	E1	CD247	Dendritic.cells	S03	E1	Yes
IL2	B.cells	S01	E1	CD53	Dendritic.cells	S03	E1	Yes
IL16	B.cells	S01	E1	CD4	Dendritic.cells	S03	E1	Yes
LTA	B.cells	S01	E1	TNFRSF14	Endothelial.cells	S06	E1	Yes
CXCL13	B.cells	S01	E1	CCR10	Endothelial.cells	S06	E1	Yes
GDF7	B.cells	S01	E1	ACVR2A	Endothelial.cells	S06	E1	Yes
CCL19	B.cells	S01	E1	CCR10	Endothelial.cells	S06	E1	Yes
BTLA	B.cells	S01	E1	TNFRSF14	Endothelial.cells	S06	E1	Yes
IL16	B.cells	S01	E1	KCNJ10	Endothelial.cells	S06	E1	Yes
LTA	B.cells	S01	E1	EDNRA	Fibroblasts	S02	E1	Yes
LTA	B.cells	S01	E1	TNFRSF1B	Fibroblasts	S02	E1	Yes
CXCL13	B.cells	S01	E1	CCR10	Fibroblasts	S02	E1	Yes
CXCL13	B.cells	S01	E1	HTR2A	Fibroblasts	S02	E1	Yes
CCL19	B.cells	S01	E1	CCR10	Fibroblasts	S02	E1	Yes
TNFSF11	B.cells	S01	E1	TNFRSF11B	Fibroblasts	S02	E1	Yes
TNFSF11	B.cells	S01	E1	TNFRSF11A	Fibroblasts	S02	E1	Yes
IL2	B.cells	S01	E1	IL2RA	Fibroblasts	S02	E1	Yes
IL2	B.cells	S01	E1	NGFR	Fibroblasts	S02	E1	Yes
IL16	B.cells	S01	E1	CD4	Fibroblasts	S02	E1	Yes
IL16	B.cells	S01	E1	CCR5	Fibroblasts	S02	E1	Yes
IL16	B.cells	S01	E1	KCND2	Fibroblasts	S02	E1	Yes
MADCAM1	B.cells	S01	E1	ITGA4	Fibroblasts	S02	E1	Yes
IL2	B.cells	S01	E1	CD53	Mast.cells	S03	E1	Yes
IL2	B.cells	S01	E1	CD53	Monocytes.and.Macrophages	S03	E1	Yes
IL16	B.cells	S01	E1	CD4	Monocytes.and.Macrophages	S03	E1	Yes
TNFSF11	B.cells	S01	E1	TNFRSF11B	NK.cells	S01	E1	Yes
BTLA	B.cells	S01	E1	CD247	NK.cells	S01	E1	Yes
IL2	B.cells	S01	E1	GYPE	PCs	S01	E1	Yes
IL16	B.cells	S01	E1	KCNA3	PCs	S01	E1	Yes
MADCAM1	B.cells	S01	E1	ITGB7	PCs	S01	E1	Yes
IL2	B.cells	S01	E1	CD53	PMNs	S04	E1	Yes
MADCAM1	B.cells	S01	E1	ITGA4	PMNs	S04	E1	Yes
CCL21	B.cells	S01	E1	CCR7	B.cells	S02	E2	No
CCL19	B.cells	S01	E1	CCR7	B.cells	S02	E2	No
BTLA	B.cells	S01	E1	CD247	B.cells	S02	E2	No
IL2	B.cells	S01	E1	CD53	B.cells	S02	E2	No
IL16	B.cells	S01	E1	KCNA3	B.cells	S02	E2	No
MADCAM1	B.cells	S01	E1	ITGB7	B.cells	S02	E2	No
IL2	B.cells	S01	E1	CD53	Dendritic.cells	S06	E2	No
LTA	B.cells	S01	E1	CACHD1	Epithelial.cells	S03	E2	No
LTA	B.cells	S01	E1	TNFRSF1A	Epithelial.cells	S03	E2	No
LTA	B.cells	S01	E1	TNFRSF1B	Epithelial.cells	S03	E2	No
LTA	B.cells	S01	E1	LTBR	Epithelial.cells	S03	E2	No
CXCL13	B.cells	S01	E1	CXCR3	Epithelial.cells	S03	E2	No
CCL21	B.cells	S01	E1	CXCR3	Epithelial.cells	S03	E2	No
CCL19	B.cells	S01	E1	CXCR3	Epithelial.cells	S03	E2	No
CCL19	B.cells	S01	E1	CCRL2	Epithelial.cells	S03	E2	No
TNFSF11	B.cells	S01	E1	TNFRSF11B	Epithelial.cells	S03	E2	No
TNFSF11	B.cells	S01	E1	TNFRSF11A	Epithelial.cells	S03	E2	No
BTLA	B.cells	S01	E1	VTCN1	Epithelial.cells	S03	E2	No
IL2	B.cells	S01	E1	IL2RG	Epithelial.cells	S03	E2	No
IL16	B.cells	S01	E1	CD4	Epithelial.cells	S03	E2	No
IL16	B.cells	S01	E1	KCNA3	Epithelial.cells	S03	E2	No
IL16	B.cells	S01	E1	GRIN2D	Epithelial.cells	S03	E2	No
IL16	B.cells	S01	E1	CCR5	Epithelial.cells	S03	E2	No
IL16	B.cells	S01	E1	KCNJ15	Epithelial.cells	S03	E2	No
IL16	B.cells	S01	E1	KCND2	Epithelial.cells	S03	E2	No
MADCAM1	B.cells	S01	E1	CD44	Epithelial.cells	S03	E2	No
MADCAM1	B.cells	S01	E1	ITGB7	Epithelial.cells	S03	E2	No
IL2	B.cells	S01	E1	CD53	PMNs	S02	E2	No
BTLA	B.cells	S01	E1	CD247	B.cells	S03	E3	No
TNFSF11	B.cells	S01	E1	TNFRSF11B	Epithelial.cells	S01	E3	No
BTLA	B.cells	S01	E1	VTCN1	Epithelial.cells	S01	E3	No
IL16	B.cells	S01	E1	CD4	Epithelial.cells	S01	E3	No
IL16	B.cells	S01	E1	CD4	Monocytes.and.Macrophages	S02	E3	No
GDF7	B.cells	S01	E1	ACVR2A	CD4.T.cells	S03	E4	No
IL2	B.cells	S01	E1	IL2RA	CD4.T.cells	S03	E4	No
MADCAM1	B.cells	S01	E1	ITGA4	CD4.T.cells	S03	E4	No
CXCL13	B.cells	S01	E1	CCR10	Endothelial.cells	S03	E4	No
CCL19	B.cells	S01	E1	CCR10	Endothelial.cells	S03	E4	No
IL16	B.cells	S01	E1	KCNJ4	Endothelial.cells	S03	E4	No
IL16	B.cells	S01	E1	CD4	Monocytes.and.Macrophages	S05	E4	No
LTA	B.cells	S01	E1	TNFRSF14	Endothelial.cells	S02	E5	No
CXCL13	B.cells	S01	E1	CCR10	Endothelial.cells	S02	E5	No
CCL19	B.cells	S01	E1	CCR10	Endothelial.cells	S02	E5	No
BTLA	B.cells	S01	E1	TNFRSF14	Endothelial.cells	S02	E5	No
IL16	B.cells	S01	E1	KCNJ10	Endothelial.cells	S02	E5	No
IL16	B.cells	S01	E1	KCNJ4	Endothelial.cells	S02	E5	No
LTA	B.cells	S01	E1	TNFRSF14	Epithelial.cells	S02	E5	No
LTA	B.cells	S01	E1	CACHD1	Epithelial.cells	S02	E5	No
LTA	B.cells	S01	E1	TNFRSF1A	Epithelial.cells	S02	E5	No
LTA	B.cells	S01	E1	TNFRSF1B	Epithelial.cells	S02	E5	No
CXCL13	B.cells	S01	E1	OPRD1	Epithelial.cells	S02	E5	No
CXCL13	B.cells	S01	E1	CXCR3	Epithelial.cells	S02	E5	No
CCL21	B.cells	S01	E1	CXCR3	Epithelial.cells	S02	E5	No
GDF7	B.cells	S01	E1	ACVR2A	Epithelial.cells	S02	E5	No
GDF7	B.cells	S01	E1	BMPR1A	Epithelial.cells	S02	E5	No
GDF7	B.cells	S01	E1	BMPR2	Epithelial.cells	S02	E5	No
CCL19	B.cells	S01	E1	CXCR3	Epithelial.cells	S02	E5	No
BTLA	B.cells	S01	E1	TNFRSF14	Epithelial.cells	S02	E5	No
IL16	B.cells	S01	E1	GRIN2C	Epithelial.cells	S02	E5	No
IL16	B.cells	S01	E1	CD4	Epithelial.cells	S02	E5	No
IL16	B.cells	S01	E1	KCNA3	Epithelial.cells	S02	E5	No
IL16	B.cells	S01	E1	GRIN2D	Epithelial.cells	S02	E5	No
IL16	B.cells	S01	E1	CCR5	Epithelial.cells	S02	E5	No
IL16	B.cells	S01	E1	KCND1	Epithelial.cells	S02	E5	No
MADCAM1	B.cells	S01	E1	CD44	Epithelial.cells	S02	E5	No
MADCAM1	B.cells	S01	E1	ITGB7	Epithelial.cells	S02	E5	No
CXCL13	B.cells	S01	E1	CCR10	Fibroblasts	S01	E5	No
CXCL13	B.cells	S01	E1	HTR2A	Fibroblasts	S01	E5	No
GDF7	B.cells	S01	E1	ACVR2A	Fibroblasts	S01	E5	No
CCL19	B.cells	S01	E1	CCR10	Fibroblasts	S01	E5	No
IL2	B.cells	S01	E1	NGFR	Fibroblasts	S01	E5	No
CCL2	CD4.T.cells	S01	E1	CCR2	B.cells	S01	E1	Yes
VCAM1	CD4.T.cells	S01	E1	ITGB7	B.cells	S01	E1	Yes
TNFSF13B	CD4.T.cells	S01	E1	TNFRSF17	B.cells	S01	E1	Yes
TNFSF13B	CD4.T.cells	S01	E1	TNFRSF13B	B.cells	S01	E1	Yes
TNFSF13B	CD4.T.cells	S01	E1	TNFRSF13C	B.cells	S01	E1	Yes
CCL2	CD4.T.cells	S01	E1	CCR10	CD8.T.cells	S02	E1	Yes
VCAM1	CD4.T.cells	S01	E1	ITGB7	CD8.T.cells	S02	E1	Yes
CCL2	CD4.T.cells	S01	E1	CCR10	CD8.T.cells	S03	E1	Yes
VCAM1	CD4.T.cells	S01	E1	ITGB7	CD8.T.cells	S03	E1	Yes
CCL17	CD4.T.cells	S01	E1	CCR4	Dendritic.cells	S03	E1	Yes
CCL2	CD4.T.cells	S01	E1	CCR4	Dendritic.cells	S03	E1	Yes
CCL2	CD4.T.cells	S01	E1	CCR3	Dendritic.cells	S03	E1	Yes
CCL2	CD4.T.cells	S01	E1	CCR2	Dendritic.cells	S03	E1	Yes
CCL2	CD4.T.cells	S01	E1	CCR10	Endothelial.cells	S06	E1	Yes
F8	CD4.T.cells	S01	E1	LDLR	Fibroblasts	S02	E1	Yes
F8	CD4.T.cells	S01	E1	LRP1	Fibroblasts	S02	E1	Yes
CCL2	CD4.T.cells	S01	E1	CCR10	Fibroblasts	S02	E1	Yes
CCL2	CD4.T.cells	S01	E1	CCR1	Fibroblasts	S02	E1	Yes
CCL2	CD4.T.cells	S01	E1	CCR5	Fibroblasts	S02	E1	Yes
CD40LG	CD4.T.cells	S01	E1	ITGB2	Fibroblasts	S02	E1	Yes
VCAM1	CD4.T.cells	S01	E1	ITGA4	Fibroblasts	S02	E1	Yes
VCAM1	CD4.T.cells	S01	E1	ITGAD	Fibroblasts	S02	E1	Yes
VCAM1	CD4.T.cells	S01	E1	ITGB2	Fibroblasts	S02	E1	Yes
TNFSF8	CD4.T.cells	S01	E1	TNFRSF8	Fibroblasts	S02	E1	Yes
CD40LG	CD4.T.cells	S01	E1	ITGAM	Mast.cells	S03	E1	Yes
CD40LG	CD4.T.cells	S01	E1	ITGAM	Monocytes.and.Macrophages	S03	E1	Yes
VCAM1	CD4.T.cells	S01	E1	ITGAD	Monocytes.and.Macrophages	S03	E1	Yes
TNFSF8	CD4.T.cells	S01	E1	TNFRSF8	NK.cells	S01	E1	Yes
CCL2	CD4.T.cells	S01	E1	CCR2	PCs	S01	E1	Yes
VCAM1	CD4.T.cells	S01	E1	ITGB7	PCs	S01	E1	Yes
TNFSF13B	CD4.T.cells	S01	E1	TNFRSF17	PCs	S01	E1	Yes
CCL2	CD4.T.cells	S01	E1	CCR3	PMNs	S04	E1	Yes
VCAM1	CD4.T.cells	S01	E1	ITGA4	PMNs	S04	E1	Yes
CCL17	CD4.T.cells	S01	E1	CCR4	B.cells	S02	E2	No
CCL2	CD4.T.cells	S01	E1	CCR4	B.cells	S02	E2	No
VCAM1	CD4.T.cells	S01	E1	ITGB7	B.cells	S02	E2	No
CCL2	CD4.T.cells	S01	E1	CCR3	Dendritic.cells	S06	E2	No
F8	CD4.T.cells	S01	E1	LDLR	Epithelial.cells	S03	E2	No
F8	CD4.T.cells	S01	E1	LRP1	Epithelial.cells	S03	E2	No
CCL2	CD4.T.cells	S01	E1	CCR3	Epithelial.cells	S03	E2	No
CCL2	CD4.T.cells	S01	E1	CCR5	Epithelial.cells	S03	E2	No
CD40LG	CD4.T.cells	S01	E1	CD40	Epithelial.cells	S03	E2	No
CD40LG	CD4.T.cells	S01	E1	TRAF3	Epithelial.cells	S03	E2	No
CD40LG	CD4.T.cells	S01	E1	ITGB2	Epithelial.cells	S03	E2	No
LIN7C	CD4.T.cells	S01	E1	ABCA1	Epithelial.cells	S03	E2	No
LIN7C	CD4.T.cells	S01	E1	HTR2C	Epithelial.cells	S03	E2	No
VCAM1	CD4.T.cells	S01	E1	ITGB7	Epithelial.cells	S03	E2	No
VCAM1	CD4.T.cells	S01	E1	ITGB1	Epithelial.cells	S03	E2	No
VCAM1	CD4.T.cells	S01	E1	ITGB2	Epithelial.cells	S03	E2	No
CD40LG	CD4.T.cells	S01	E1	ITGAM	Mast.cells	S02	E2	No
CCL2	CD4.T.cells	S01	E1	CCR3	PMNs	S02	E2	No
CCL17	CD4.T.cells	S01	E1	CCR4	B.cells	S03	E3	No
CCL2	CD4.T.cells	S01	E1	CCR4	B.cells	S03	E3	No
F8	CD4.T.cells	S01	E1	ASGR2	Epithelial.cells	S01	E3	No
F8	CD4.T.cells	S01	E1	LRP1	Epithelial.cells	S01	E3	No
LIN7C	CD4.T.cells	S01	E1	ABCA1	Epithelial.cells	S01	E3	No
VCAM1	CD4.T.cells	S01	E1	ITGA9	Epithelial.cells	S01	E3	No
VCAM1	CD4.T.cells	S01	E1	ITGAD	Monocytes.and.Macrophages	S02	E3	No
CCL2	CD4.T.cells	S01	E1	CCR2	CD4.T.cells	S03	E4	No
VCAM1	CD4.T.cells	S01	E1	ITGA4	CD4.T.cells	S03	E4	No
CCL2	CD4.T.cells	S01	E1	CCR10	Endothelial.cells	S03	E4	No
LIN7C	CD4.T.cells	S01	E1	KCNJ4	Endothelial.cells	S03	E4	No
CD40LG	CD4.T.cells	S01	E1	ITGAM	Monocytes.and.Macrophages	S05	E4	No
CCL2	CD4.T.cells	S01	E1	CCR10	Endothelial.cells	S02	E5	No
LIN7C	CD4.T.cells	S01	E1	KCNJ4	Endothelial.cells	S02	E5	No
F8	CD4.T.cells	S01	E1	LRP1	Epithelial.cells	S02	E5	No
CCL2	CD4.T.cells	S01	E1	CCR5	Epithelial.cells	S02	E5	No
CD40LG	CD4.T.cells	S01	E1	CD40	Epithelial.cells	S02	E5	No
CD40LG	CD4.T.cells	S01	E1	TRAF3	Epithelial.cells	S02	E5	No
CD40LG	CD4.T.cells	S01	E1	ITGB2	Epithelial.cells	S02	E5	No
LIN7C	CD4.T.cells	S01	E1	ABCA1	Epithelial.cells	S02	E5	No
VCAM1	CD4.T.cells	S01	E1	ITGB7	Epithelial.cells	S02	E5	No
VCAM1	CD4.T.cells	S01	E1	ITGAD	Epithelial.cells	S02	E5	No
VCAM1	CD4.T.cells	S01	E1	ITGA9	Epithelial.cells	S02	E5	No
VCAM1	CD4.T.cells	S01	E1	ITGB1	Epithelial.cells	S02	E5	No
VCAM1	CD4.T.cells	S01	E1	ITGB2	Epithelial.cells	S02	E5	No
CCL2	CD4.T.cells	S01	E1	CCR10	Fibroblasts	S01	E5	No
VCAM1	CD4.T.cells	S01	E1	ITGAD	Monocytes.and.Macrophages	S01	E5	No
TNFSF9	CD8.T.cells	S02	E1	TNFRSF9	B.cells	S01	E1	Yes
IL16	CD8.T.cells	S02	E1	KCNA3	B.cells	S01	E1	Yes
CD70	CD8.T.cells	S02	E1	CD27	B.cells	S01	E1	Yes
CXCL12	CD8.T.cells	S02	E1	CCR4	CD4.T.cells	S01	E1	Yes
IL10	CD8.T.cells	S02	E1	IL10RA	CD4.T.cells	S01	E1	Yes
ICAM3	CD8.T.cells	S02	E1	ITGAL	CD4.T.cells	S01	E1	Yes
CD5L	CD8.T.cells	S02	E1	CD5	CD4.T.cells	S01	E1	Yes
TNFSF9	CD8.T.cells	S02	E1	TNFRSF9	CD8.T.cells	S03	E1	Yes
IL10	CD8.T.cells	S02	E1	SIRPG	CD8.T.cells	S03	E1	Yes
ICAM3	CD8.T.cells	S02	E1	ITGAL	CD8.T.cells	S03	E1	Yes
CD70	CD8.T.cells	S02	E1	CD27	CD8.T.cells	S03	E1	Yes
XCL2	CD8.T.cells	S02	E1	XCR1	CD8.T.cells	S03	E1	Yes
TNFSF9	CD8.T.cells	S02	E1	TNFRSF9	Dendritic.cells	S03	E1	Yes
CXCL9	CD8.T.cells	S02	E1	CCR3	Dendritic.cells	S03	E1	Yes
CXCL12	CD8.T.cells	S02	E1	CCR4	Dendritic.cells	S03	E1	Yes
CXCL12	CD8.T.cells	S02	E1	CD4	Dendritic.cells	S03	E1	Yes
CXCL11	CD8.T.cells	S02	E1	CCR3	Dendritic.cells	S03	E1	Yes
IL16	CD8.T.cells	S02	E1	CD4	Dendritic.cells	S03	E1	Yes
LTA	CD8.T.cells	S02	E1	TNFRSF14	Endothelial.cells	S06	E1	Yes
IL16	CD8.T.cells	S02	E1	KCNJ10	Endothelial.cells	S06	E1	Yes
ASIP	CD8.T.cells	S02	E1	MC4R	Endothelial.cells	S06	E1	Yes
TNFSF9	CD8.T.cells	S02	E1	TNFRSF9	Fibroblasts	S02	E1	Yes
LTA	CD8.T.cells	S02	E1	EDNRA	Fibroblasts	S02	E1	Yes
LTA	CD8.T.cells	S02	E1	TNFRSF1B	Fibroblasts	S02	E1	Yes
FASLG	CD8.T.cells	S02	E1	FAS	Fibroblasts	S02	E1	Yes
CXCL12	CD8.T.cells	S02	E1	CD4	Fibroblasts	S02	E1	Yes
IL10	CD8.T.cells	S02	E1	IL10RA	Fibroblasts	S02	E1	Yes
IL16	CD8.T.cells	S02	E1	CD4	Fibroblasts	S02	E1	Yes
IL16	CD8.T.cells	S02	E1	CCR5	Fibroblasts	S02	E1	Yes
IL16	CD8.T.cells	S02	E1	KCND2	Fibroblasts	S02	E1	Yes
ASIP	CD8.T.cells	S02	E1	MC1R	Fibroblasts	S02	E1	Yes
ICAM3	CD8.T.cells	S02	E1	ITGAD	Fibroblasts	S02	E1	Yes
ICAM3	CD8.T.cells	S02	E1	ITGB2	Fibroblasts	S02	E1	Yes
CXCL12	CD8.T.cells	S02	E1	CD4	Monocytes.and.Macrophages	S03	E1	Yes
IL16	CD8.T.cells	S02	E1	CD4	Monocytes.and.Macrophages	S03	E1	Yes
ICAM3	CD8.T.cells	S02	E1	ITGAD	Monocytes.and.Macrophages	S03	E1	Yes
IL16	CD8.T.cells	S02	E1	KCNA3	PCs	S01	E1	Yes
TNFSF9	CD8.T.cells	S02	E1	TNFRSF9	PMNs	S04	E1	Yes
CXCL9	CD8.T.cells	S02	E1	CCR3	PMNs	S04	E1	Yes
CXCL11	CD8.T.cells	S02	E1	CCR3	PMNs	S04	E1	Yes
TNFSF9	CD8.T.cells	S02	E1	TNFRSF9	B.cells	S02	E2	No
CXCL12	CD8.T.cells	S02	E1	CCR4	B.cells	S02	E2	No
IL10	CD8.T.cells	S02	E1	IL10RA	B.cells	S02	E2	No
IL16	CD8.T.cells	S02	E1	KCNA3	B.cells	S02	E2	No
ICAM3	CD8.T.cells	S02	E1	ITGAL	B.cells	S02	E2	No
CD5L	CD8.T.cells	S02	E1	CD5	B.cells	S02	E2	No
CD70	CD8.T.cells	S02	E1	CD27	B.cells	S02	E2	No
TNFSF9	CD8.T.cells	S02	E1	TNFRSF9	Dendritic.cells	S06	E2	No
CXCL9	CD8.T.cells	S02	E1	CCR3	Dendritic.cells	S06	E2	No
CXCL11	CD8.T.cells	S02	E1	CCR3	Dendritic.cells	S06	E2	No
TNFSF9	CD8.T.cells	S02	E1	TRAF2	Epithelial.cells	S03	E2	No
LTA	CD8.T.cells	S02	E1	CACHD1	Epithelial.cells	S03	E2	No
LTA	CD8.T.cells	S02	E1	TNFRSF1A	Epithelial.cells	S03	E2	No
LTA	CD8.T.cells	S02	E1	TNFRSF1B	Epithelial.cells	S03	E2	No
LTA	CD8.T.cells	S02	E1	LTBR	Epithelial.cells	S03	E2	No
FASLG	CD8.T.cells	S02	E1	TNFRSF1A	Epithelial.cells	S03	E2	No
FASLG	CD8.T.cells	S02	E1	FAS	Epithelial.cells	S03	E2	No
CXCL9	CD8.T.cells	S02	E1	CXCR3	Epithelial.cells	S03	E2	No
CXCL9	CD8.T.cells	S02	E1	CCR3	Epithelial.cells	S03	E2	No
BCAN	CD8.T.cells	S02	E1	EGFR	Epithelial.cells	S03	E2	No
CXCL12	CD8.T.cells	S02	E1	CXCR4	Epithelial.cells	S03	E2	No
CXCL12	CD8.T.cells	S02	E1	CXCR3	Epithelial.cells	S03	E2	No
CXCL12	CD8.T.cells	S02	E1	CD4	Epithelial.cells	S03	E2	No
CXCL12	CD8.T.cells	S02	E1	ITGB1	Epithelial.cells	S03	E2	No
CXCL12	CD8.T.cells	S02	E1	SDC4	Epithelial.cells	S03	E2	No
CXCL11	CD8.T.cells	S02	E1	CXCR3	Epithelial.cells	S03	E2	No
CXCL11	CD8.T.cells	S02	E1	CCR3	Epithelial.cells	S03	E2	No
IL10	CD8.T.cells	S02	E1	IL10RB	Epithelial.cells	S03	E2	No
GZMB	CD8.T.cells	S02	E1	CHRM3	Epithelial.cells	S03	E2	No
IL16	CD8.T.cells	S02	E1	CD4	Epithelial.cells	S03	E2	No
IL16	CD8.T.cells	S02	E1	KCNA3	Epithelial.cells	S03	E2	No
IL16	CD8.T.cells	S02	E1	GRIN2D	Epithelial.cells	S03	E2	No
IL16	CD8.T.cells	S02	E1	CCR5	Epithelial.cells	S03	E2	No
IL16	CD8.T.cells	S02	E1	KCNJ15	Epithelial.cells	S03	E2	No
IL16	CD8.T.cells	S02	E1	KCND2	Epithelial.cells	S03	E2	No
ASIP	CD8.T.cells	S02	E1	F11R	Epithelial.cells	S03	E2	No
ASIP	CD8.T.cells	S02	E1	MC1R	Epithelial.cells	S03	E2	No
EBI3	CD8.T.cells	S02	E1	IL27RA	Epithelial.cells	S03	E2	No
IFNG	CD8.T.cells	S02	E1	IFNGR1	Epithelial.cells	S03	E2	No
IFNG	CD8.T.cells	S02	E1	IFNGR2	Epithelial.cells	S03	E2	No
ICAM3	CD8.T.cells	S02	E1	ITGB2	Epithelial.cells	S03	E2	No
TNFSF9	CD8.T.cells	S02	E1	TNFRSF9	PMNs	S02	E2	No
CXCL9	CD8.T.cells	S02	E1	CCR3	PMNs	S02	E2	No
CXCL11	CD8.T.cells	S02	E1	CCR3	PMNs	S02	E2	No
CXCL12	CD8.T.cells	S02	E1	CCR4	B.cells	S03	E3	No
ICAM3	CD8.T.cells	S02	E1	ITGAL	B.cells	S03	E3	No
CD5L	CD8.T.cells	S02	E1	CD5	B.cells	S03	E3	No
IL10	CD8.T.cells	S02	E1	IL10RA	CD8.T.cells	S01	E3	No
BCAN	CD8.T.cells	S02	E1	EGFR	Epithelial.cells	S01	E3	No
CXCL12	CD8.T.cells	S02	E1	CD4	Epithelial.cells	S01	E3	No
CXCL12	CD8.T.cells	S02	E1	SDC4	Epithelial.cells	S01	E3	No
GZMB	CD8.T.cells	S02	E1	PGRMC1	Epithelial.cells	S01	E3	No
IL16	CD8.T.cells	S02	E1	CD4	Epithelial.cells	S01	E3	No
ASIP	CD8.T.cells	S02	E1	F11R	Epithelial.cells	S01	E3	No
ASIP	CD8.T.cells	S02	E1	ATRN	Epithelial.cells	S01	E3	No
EBI3	CD8.T.cells	S02	E1	IL6ST	Epithelial.cells	S01	E3	No
CXCL12	CD8.T.cells	S02	E1	CD4	Monocytes.and.Macrophages	S02	E3	No
IL16	CD8.T.cells	S02	E1	CD4	Monocytes.and.Macrophages	S02	E3	No
ICAM3	CD8.T.cells	S02	E1	ITGAD	Monocytes.and.Macrophages	S02	E3	No
IL10	CD8.T.cells	S02	E1	IL10RA	CD4.T.cells	S03	E4	No
IL16	CD8.T.cells	S02	E1	KCNJ4	Endothelial.cells	S03	E4	No
CXCL12	CD8.T.cells	S02	E1	CD4	Monocytes.and.Macrophages	S05	E4	No
IL16	CD8.T.cells	S02	E1	CD4	Monocytes.and.Macrophages	S05	E4	No
LTA	CD8.T.cells	S02	E1	TNFRSF14	Endothelial.cells	S02	E5	No
IL16	CD8.T.cells	S02	E1	KCNJ10	Endothelial.cells	S02	E5	No
IL16	CD8.T.cells	S02	E1	KCNJ4	Endothelial.cells	S02	E5	No
ASIP	CD8.T.cells	S02	E1	MC5R	Endothelial.cells	S02	E5	No
TNFSF9	CD8.T.cells	S02	E1	TRAF2	Epithelial.cells	S02	E5	No
LTA	CD8.T.cells	S02	E1	TNFRSF14	Epithelial.cells	S02	E5	No
LTA	CD8.T.cells	S02	E1	CACHD1	Epithelial.cells	S02	E5	No
LTA	CD8.T.cells	S02	E1	TNFRSF1A	Epithelial.cells	S02	E5	No
LTA	CD8.T.cells	S02	E1	TNFRSF1B	Epithelial.cells	S02	E5	No
FASLG	CD8.T.cells	S02	E1	TNFRSF1A	Epithelial.cells	S02	E5	No
FASLG	CD8.T.cells	S02	E1	FAS	Epithelial.cells	S02	E5	No
CUBN	CD8.T.cells	S02	E1	LRP2	Epithelial.cells	S02	E5	No
CXCL9	CD8.T.cells	S02	E1	CXCR3	Epithelial.cells	S02	E5	No
BCAN	CD8.T.cells	S02	E1	NRCAM	Epithelial.cells	S02	E5	No
CXCL12	CD8.T.cells	S02	E1	CXCR3	Epithelial.cells	S02	E5	No
CXCL12	CD8.T.cells	S02	E1	CD4	Epithelial.cells	S02	E5	No
CXCL12	CD8.T.cells	S02	E1	ITGB1	Epithelial.cells	S02	E5	No
CXCL11	CD8.T.cells	S02	E1	CXCR3	Epithelial.cells	S02	E5	No
GZMB	CD8.T.cells	S02	E1	IGF2R	Epithelial.cells	S02	E5	No
IL16	CD8.T.cells	S02	E1	GRIN2C	Epithelial.cells	S02	E5	No
IL16	CD8.T.cells	S02	E1	CD4	Epithelial.cells	S02	E5	No
IL16	CD8.T.cells	S02	E1	KCNA3	Epithelial.cells	S02	E5	No
IL16	CD8.T.cells	S02	E1	GRIN2D	Epithelial.cells	S02	E5	No
IL16	CD8.T.cells	S02	E1	CCR5	Epithelial.cells	S02	E5	No
IL16	CD8.T.cells	S02	E1	KCND1	Epithelial.cells	S02	E5	No
ASIP	CD8.T.cells	S02	E1	MGRN1	Epithelial.cells	S02	E5	No
ASIP	CD8.T.cells	S02	E1	MC1R	Epithelial.cells	S02	E5	No
ASIP	CD8.T.cells	S02	E1	ATRN	Epithelial.cells	S02	E5	No
ASIP	CD8.T.cells	S02	E1	MC5R	Epithelial.cells	S02	E5	No
EBI3	CD8.T.cells	S02	E1	IL6ST	Epithelial.cells	S02	E5	No
EBI3	CD8.T.cells	S02	E1	IL27RA	Epithelial.cells	S02	E5	No
IFNG	CD8.T.cells	S02	E1	IFNGR2	Epithelial.cells	S02	E5	No
ICAM3	CD8.T.cells	S02	E1	ITGAD	Epithelial.cells	S02	E5	No
ICAM3	CD8.T.cells	S02	E1	ITGB2	Epithelial.cells	S02	E5	No
ASIP	CD8.T.cells	S02	E1	MC1R	Fibroblasts	S01	E5	No
ASIP	CD8.T.cells	S02	E1	MC5R	Fibroblasts	S01	E5	No
ICAM3	CD8.T.cells	S02	E1	ITGAD	Monocytes.and.Macrophages	S01	E5	No
TNFSF9	CD8.T.cells	S03	E1	TNFRSF9	B.cells	S01	E1	Yes
IL16	CD8.T.cells	S03	E1	KCNA3	B.cells	S01	E1	Yes
CD70	CD8.T.cells	S03	E1	CD27	B.cells	S01	E1	Yes
CXCL12	CD8.T.cells	S03	E1	CCR4	CD4.T.cells	S01	E1	Yes
IL10	CD8.T.cells	S03	E1	IL10RA	CD4.T.cells	S01	E1	Yes
ICAM3	CD8.T.cells	S03	E1	ITGAL	CD4.T.cells	S01	E1	Yes
TNFSF9	CD8.T.cells	S03	E1	TNFRSF9	CD8.T.cells	S02	E1	Yes
IL10	CD8.T.cells	S03	E1	SIRPG	CD8.T.cells	S02	E1	Yes
IL16	CD8.T.cells	S03	E1	KCNJ10	CD8.T.cells	S02	E1	Yes
ICAM3	CD8.T.cells	S03	E1	ITGAL	CD8.T.cells	S02	E1	Yes
CD70	CD8.T.cells	S03	E1	CD27	CD8.T.cells	S02	E1	Yes
XCL2	CD8.T.cells	S03	E1	XCR1	CD8.T.cells	S02	E1	Yes
TNFSF9	CD8.T.cells	S03	E1	TNFRSF9	Dendritic.cells	S03	E1	Yes
CXCL9	CD8.T.cells	S03	E1	CCR3	Dendritic.cells	S03	E1	Yes
CXCL12	CD8.T.cells	S03	E1	CCR4	Dendritic.cells	S03	E1	Yes
CXCL12	CD8.T.cells	S03	E1	CD4	Dendritic.cells	S03	E1	Yes
CXCL11	CD8.T.cells	S03	E1	CCR3	Dendritic.cells	S03	E1	Yes
IL16	CD8.T.cells	S03	E1	CD4	Dendritic.cells	S03	E1	Yes
LTA	CD8.T.cells	S03	E1	TNFRSF14	Endothelial.cells	S06	E1	Yes
IL16	CD8.T.cells	S03	E1	KCNJ10	Endothelial.cells	S06	E1	Yes
ASIP	CD8.T.cells	S03	E1	MC4R	Endothelial.cells	S06	E1	Yes
TNFSF9	CD8.T.cells	S03	E1	TNFRSF9	Fibroblasts	S02	E1	Yes
LTA	CD8.T.cells	S03	E1	EDNRA	Fibroblasts	S02	E1	Yes
LTA	CD8.T.cells	S03	E1	TNFRSF1B	Fibroblasts	S02	E1	Yes
FASLG	CD8.T.cells	S03	E1	FAS	Fibroblasts	S02	E1	Yes
CXCL12	CD8.T.cells	S03	E1	CD4	Fibroblasts	S02	E1	Yes
IL10	CD8.T.cells	S03	E1	IL10RA	Fibroblasts	S02	E1	Yes
IL16	CD8.T.cells	S03	E1	CD4	Fibroblasts	S02	E1	Yes
IL16	CD8.T.cells	S03	E1	CCR5	Fibroblasts	S02	E1	Yes
IL16	CD8.T.cells	S03	E1	KCND2	Fibroblasts	S02	E1	Yes
ASIP	CD8.T.cells	S03	E1	MC1R	Fibroblasts	S02	E1	Yes
ICAM3	CD8.T.cells	S03	E1	ITGAD	Fibroblasts	S02	E1	Yes
ICAM3	CD8.T.cells	S03	E1	ITGB2	Fibroblasts	S02	E1	Yes
CXCL12	CD8.T.cells	S03	E1	CD4	Monocytes.and.Macrophages	S03	E1	Yes
IL16	CD8.T.cells	S03	E1	CD4	Monocytes.and.Macrophages	S03	E1	Yes
ICAM3	CD8.T.cells	S03	E1	ITGAD	Monocytes.and.Macrophages	S03	E1	Yes
IL16	CD8.T.cells	S03	E1	KCNA3	PCs	S01	E1	Yes
TNFSF9	CD8.T.cells	S03	E1	TNFRSF9	PMNs	S04	E1	Yes
CXCL9	CD8.T.cells	S03	E1	CCR3	PMNs	S04	E1	Yes
CXCL11	CD8.T.cells	S03	E1	CCR3	PMNs	S04	E1	Yes
TNFSF9	CD8.T.cells	S03	E1	TNFRSF9	B.cells	S02	E2	No
CXCL12	CD8.T.cells	S03	E1	CCR4	B.cells	S02	E2	No
IL10	CD8.T.cells	S03	E1	IL10RA	B.cells	S02	E2	No
IL16	CD8.T.cells	S03	E1	KCNA3	B.cells	S02	E2	No
ICAM3	CD8.T.cells	S03	E1	ITGAL	B.cells	S02	E2	No
CD70	CD8.T.cells	S03	E1	CD27	B.cells	S02	E2	No
TNFSF9	CD8.T.cells	S03	E1	TNFRSF9	Dendritic.cells	S06	E2	No
CXCL9	CD8.T.cells	S03	E1	CCR3	Dendritic.cells	S06	E2	No
CXCL11	CD8.T.cells	S03	E1	CCR3	Dendritic.cells	S06	E2	No
TNFSF9	CD8.T.cells	S03	E1	TRAF2	Epithelial.cells	S03	E2	No
LTA	CD8.T.cells	S03	E1	CACHD1	Epithelial.cells	S03	E2	No
LTA	CD8.T.cells	S03	E1	TNFRSF1A	Epithelial.cells	S03	E2	No
LTA	CD8.T.cells	S03	E1	TNFRSF1B	Epithelial.cells	S03	E2	No
LTA	CD8.T.cells	S03	E1	LTBR	Epithelial.cells	S03	E2	No
FASLG	CD8.T.cells	S03	E1	TNFRSF1A	Epithelial.cells	S03	E2	No
FASLG	CD8.T.cells	S03	E1	FAS	Epithelial.cells	S03	E2	No
CXCL9	CD8.T.cells	S03	E1	CXCR3	Epithelial.cells	S03	E2	No
CXCL9	CD8.T.cells	S03	E1	CCR3	Epithelial.cells	S03	E2	No
CXCL12	CD8.T.cells	S03	E1	CXCR4	Epithelial.cells	S03	E2	No
CXCL12	CD8.T.cells	S03	E1	CXCR3	Epithelial.cells	S03	E2	No
CXCL12	CD8.T.cells	S03	E1	CD4	Epithelial.cells	S03	E2	No
CXCL12	CD8.T.cells	S03	E1	ITGB1	Epithelial.cells	S03	E2	No
CXCL12	CD8.T.cells	S03	E1	SDC4	Epithelial.cells	S03	E2	No
CXCL11	CD8.T.cells	S03	E1	CXCR3	Epithelial.cells	S03	E2	No
CXCL11	CD8.T.cells	S03	E1	CCR3	Epithelial.cells	S03	E2	No
IL10	CD8.T.cells	S03	E1	IL10RB	Epithelial.cells	S03	E2	No
GZMB	CD8.T.cells	S03	E1	CHRM3	Epithelial.cells	S03	E2	No
IL16	CD8.T.cells	S03	E1	CD4	Epithelial.cells	S03	E2	No
IL16	CD8.T.cells	S03	E1	KCNA3	Epithelial.cells	S03	E2	No
IL16	CD8.T.cells	S03	E1	GRIN2D	Epithelial.cells	S03	E2	No
IL16	CD8.T.cells	S03	E1	CCR5	Epithelial.cells	S03	E2	No
IL16	CD8.T.cells	S03	E1	KCNJ15	Epithelial.cells	S03	E2	No
IL16	CD8.T.cells	S03	E1	KCND2	Epithelial.cells	S03	E2	No
ASIP	CD8.T.cells	S03	E1	F11R	Epithelial.cells	S03	E2	No
ASIP	CD8.T.cells	S03	E1	MC1R	Epithelial.cells	S03	E2	No
EBI3	CD8.T.cells	S03	E1	IL27RA	Epithelial.cells	S03	E2	No
IFNG	CD8.T.cells	S03	E1	IFNGR1	Epithelial.cells	S03	E2	No
IFNG	CD8.T.cells	S03	E1	IFNGR2	Epithelial.cells	S03	E2	No
ICAM3	CD8.T.cells	S03	E1	ITGB2	Epithelial.cells	S03	E2	No
TNFSF9	CD8.T.cells	S03	E1	TNFRSF9	PMNs	S02	E2	No
CXCL9	CD8.T.cells	S03	E1	CCR3	PMNs	S02	E2	No
CXCL11	CD8.T.cells	S03	E1	CCR3	PMNs	S02	E2	No
CXCL12	CD8.T.cells	S03	E1	CCR4	B.cells	S03	E3	No
ICAM3	CD8.T.cells	S03	E1	ITGAL	B.cells	S03	E3	No
IL10	CD8.T.cells	S03	E1	IL10RA	CD8.T.cells	S01	E3	No
CXCL12	CD8.T.cells	S03	E1	CD4	Epithelial.cells	S01	E3	No
CXCL12	CD8.T.cells	S03	E1	SDC4	Epithelial.cells	S01	E3	No
GZMB	CD8.T.cells	S03	E1	PGRMC1	Epithelial.cells	S01	E3	No
IL16	CD8.T.cells	S03	E1	CD4	Epithelial.cells	S01	E3	No
ASIP	CD8.T.cells	S03	E1	F11R	Epithelial.cells	S01	E3	No
ASIP	CD8.T.cells	S03	E1	ATRN	Epithelial.cells	S01	E3	No
EBI3	CD8.T.cells	S03	E1	IL6ST	Epithelial.cells	S01	E3	No
CXCL12	CD8.T.cells	S03	E1	CD4	Monocytes.and.Macrophages	S02	E3	No
IL16	CD8.T.cells	S03	E1	CD4	Monocytes.and.Macrophages	S02	E3	No
ICAM3	CD8.T.cells	S03	E1	ITGAD	Monocytes.and.Macrophages	S02	E3	No
IL10	CD8.T.cells	S03	E1	IL10RA	CD4.T.cells	S03	E4	No
IL16	CD8.T.cells	S03	E1	KCNJ4	Endothelial.cells	S03	E4	No
CXCL12	CD8.T.cells	S03	E1	CD4	Monocytes.and.Macrophages	S05	E4	No
IL16	CD8.T.cells	S03	E1	CD4	Monocytes.and.Macrophages	S05	E4	No
LTA	CD8.T.cells	S03	E1	TNFRSF14	Endothelial.cells	S02	E5	No
IL16	CD8.T.cells	S03	E1	KCNJ10	Endothelial.cells	S02	E5	No
IL16	CD8.T.cells	S03	E1	KCNJ4	Endothelial.cells	S02	E5	No
ASIP	CD8.T.cells	S03	E1	MC5R	Endothelial.cells	S02	E5	No
TNFSF9	CD8.T.cells	S03	E1	TRAF2	Epithelial.cells	S02	E5	No
LTA	CD8.T.cells	S03	E1	TNFRSF14	Epithelial.cells	S02	E5	No
LTA	CD8.T.cells	S03	E1	CACHD1	Epithelial.cells	S02	E5	No
LTA	CD8.T.cells	S03	E1	TNFRSF1A	Epithelial.cells	S02	E5	No
LTA	CD8.T.cells	S03	E1	TNFRSF1B	Epithelial.cells	S02	E5	No
FASLG	CD8.T.cells	S03	E1	TNFRSF1A	Epithelial.cells	S02	E5	No
FASLG	CD8.T.cells	S03	E1	FAS	Epithelial.cells	S02	E5	No
CUBN	CD8.T.cells	S03	E1	LRP2	Epithelial.cells	S02	E5	No
CXCL9	CD8.T.cells	S03	E1	CXCR3	Epithelial.cells	S02	E5	No
CXCL12	CD8.T.cells	S03	E1	CXCR3	Epithelial.cells	S02	E5	No
CXCL12	CD8.T.cells	S03	E1	CD4	Epithelial.cells	S02	E5	No
CXCL12	CD8.T.cells	S03	E1	ITGB1	Epithelial.cells	S02	E5	No
CXCL11	CD8.T.cells	S03	E1	CXCR3	Epithelial.cells	S02	E5	No
GZMB	CD8.T.cells	S03	E1	IGF2R	Epithelial.cells	S02	E5	No
IL16	CD8.T.cells	S03	E1	GRIN2C	Epithelial.cells	S02	E5	No
IL16	CD8.T.cells	S03	E1	CD4	Epithelial.cells	S02	E5	No
IL16	CD8.T.cells	S03	E1	KCNA3	Epithelial.cells	S02	E5	No
IL16	CD8.T.cells	S03	E1	GRIN2D	Epithelial.cells	S02	E5	No
IL16	CD8.T.cells	S03	E1	CCR5	Epithelial.cells	S02	E5	No
IL16	CD8.T.cells	S03	E1	KCND1	Epithelial.cells	S02	E5	No
ASIP	CD8.T.cells	S03	E1	MGRN1	Epithelial.cells	S02	E5	No
ASIP	CD8.T.cells	S03	E1	MC1R	Epithelial.cells	S02	E5	No
ASIP	CD8.T.cells	S03	E1	ATRN	Epithelial.cells	S02	E5	No
ASIP	CD8.T.cells	S03	E1	MC5R	Epithelial.cells	S02	E5	No
EBI3	CD8.T.cells	S03	E1	IL6ST	Epithelial.cells	S02	E5	No
EBI3	CD8.T.cells	S03	E1	IL27RA	Epithelial.cells	S02	E5	No
IFNG	CD8.T.cells	S03	E1	IFNGR2	Epithelial.cells	S02	E5	No
ICAM3	CD8.T.cells	S03	E1	ITGAD	Epithelial.cells	S02	E5	No
ICAM3	CD8.T.cells	S03	E1	ITGB2	Epithelial.cells	S02	E5	No
ASIP	CD8.T.cells	S03	E1	MC1R	Fibroblasts	S01	E5	No
ASIP	CD8.T.cells	S03	E1	MC5R	Fibroblasts	S01	E5	No
ICAM3	CD8.T.cells	S03	E1	ITGAD	Monocytes.and.Macrophages	S01	E5	No
CCL2	Dendritic.cells	S03	E1	CCR2	B.cells	S01	E1	Yes
IL2	Dendritic.cells	S03	E1	CD53	B.cells	S01	E1	Yes
CCL20	Dendritic.cells	S03	E1	CCR6	B.cells	S01	E1	Yes
TNFSF13B	Dendritic.cells	S03	E1	TNFRSF17	B.cells	S01	E1	Yes
TNFSF13B	Dendritic.cells	S03	E1	TNFRSF13B	B.cells	S01	E1	Yes
TNFSF13B	Dendritic.cells	S03	E1	TNFRSF13C	B.cells	S01	E1	Yes
CCL17	Dendritic.cells	S03	E1	CCR4	CD4.T.cells	S01	E1	Yes
CCL17	Dendritic.cells	S03	E1	CCR8	CD4.T.cells	S01	E1	Yes
CCL1	Dendritic.cells	S03	E1	CCR8	CD4.T.cells	S01	E1	Yes
CCL2	Dendritic.cells	S03	E1	CCR4	CD4.T.cells	S01	E1	Yes
CCL2	Dendritic.cells	S03	E1	CCR2	CD4.T.cells	S01	E1	Yes
IL10	Dendritic.cells	S03	E1	IL10RA	CD4.T.cells	S01	E1	Yes
IL2	Dendritic.cells	S03	E1	IL2RA	CD4.T.cells	S01	E1	Yes
LYZ	Dendritic.cells	S03	E1	ITGAL	CD4.T.cells	S01	E1	Yes
CD55	Dendritic.cells	S03	E1	CR1	CD4.T.cells	S01	E1	Yes
CCL22	Dendritic.cells	S03	E1	CCR4	CD4.T.cells	S01	E1	Yes
CCL2	Dendritic.cells	S03	E1	CCR10	CD8.T.cells	S02	E1	Yes
IL10	Dendritic.cells	S03	E1	SIRPG	CD8.T.cells	S02	E1	Yes
IL2	Dendritic.cells	S03	E1	IL2RB	CD8.T.cells	S02	E1	Yes
IL2	Dendritic.cells	S03	E1	IL2RA	CD8.T.cells	S02	E1	Yes
IL2	Dendritic.cells	S03	E1	CD53	CD8.T.cells	S02	E1	Yes
LYZ	Dendritic.cells	S03	E1	ITGAL	CD8.T.cells	S02	E1	Yes
XCL2	Dendritic.cells	S03	E1	XCR1	CD8.T.cells	S02	E1	Yes
CCL2	Dendritic.cells	S03	E1	CCR10	CD8.T.cells	S03	E1	Yes
IL10	Dendritic.cells	S03	E1	SIRPG	CD8.T.cells	S03	E1	Yes
IL2	Dendritic.cells	S03	E1	IL2RA	CD8.T.cells	S03	E1	Yes
IL2	Dendritic.cells	S03	E1	CD53	CD8.T.cells	S03	E1	Yes
LYZ	Dendritic.cells	S03	E1	ITGAL	CD8.T.cells	S03	E1	Yes
XCL2	Dendritic.cells	S03	E1	XCR1	CD8.T.cells	S03	E1	Yes
IL13	Dendritic.cells	S03	E1	IL13RA2	Endothelial.cells	S06	E1	Yes
PMCH	Dendritic.cells	S03	E1	MCHR1	Endothelial.cells	S06	E1	Yes
CCL2	Dendritic.cells	S03	E1	CCR10	Endothelial.cells	S06	E1	Yes
SELPLG	Dendritic.cells	S03	E1	ESAM	Endothelial.cells	S06	E1	Yes
RLN3	Dendritic.cells	S03	E1	RXFP1	Endothelial.cells	S06	E1	Yes
PTGS2	Dendritic.cells	S03	E1	PTGDR2	Endothelial.cells	S06	E1	Yes
PTGS2	Dendritic.cells	S03	E1	CAV1	Endothelial.cells	S06	E1	Yes
PMCH	Dendritic.cells	S03	E1	MCHR1	Fibroblasts	S02	E1	Yes
CCL2	Dendritic.cells	S03	E1	CCR10	Fibroblasts	S02	E1	Yes
CCL2	Dendritic.cells	S03	E1	CCR1	Fibroblasts	S02	E1	Yes
CCL2	Dendritic.cells	S03	E1	CCR5	Fibroblasts	S02	E1	Yes
IL10	Dendritic.cells	S03	E1	IL10RA	Fibroblasts	S02	E1	Yes
IL2	Dendritic.cells	S03	E1	IL2RA	Fibroblasts	S02	E1	Yes
IL2	Dendritic.cells	S03	E1	NGFR	Fibroblasts	S02	E1	Yes
IFNB1	Dendritic.cells	S03	E1	IFNAR2	Fibroblasts	S02	E1	Yes
SELPLG	Dendritic.cells	S03	E1	SELE	Fibroblasts	S02	E1	Yes
SELPLG	Dendritic.cells	S03	E1	ITGB2	Fibroblasts	S02	E1	Yes
SELPLG	Dendritic.cells	S03	E1	SELP	Fibroblasts	S02	E1	Yes
RLN3	Dendritic.cells	S03	E1	RXFP1	Fibroblasts	S02	E1	Yes
PTGS2	Dendritic.cells	S03	E1	CAV1	Fibroblasts	S02	E1	Yes
PTGS2	Dendritic.cells	S03	E1	ALOX5	Fibroblasts	S02	E1	Yes
IL2	Dendritic.cells	S03	E1	CD53	Mast.cells	S03	E1	Yes
SELPLG	Dendritic.cells	S03	E1	ITGAM	Mast.cells	S03	E1	Yes
PTGS2	Dendritic.cells	S03	E1	CAV1	Mast.cells	S03	E1	Yes
IL2	Dendritic.cells	S03	E1	CD53	Monocytes.and.Macrophages	S03	E1	Yes
SELPLG	Dendritic.cells	S03	E1	ITGAM	Monocytes.and.Macrophages	S03	E1	Yes
IL12B	Dendritic.cells	S03	E1	IL12RB2	Monocytes.and.Macrophages	S03	E1	Yes
CCL2	Dendritic.cells	S03	E1	CCR2	PCs	S01	E1	Yes
IL2	Dendritic.cells	S03	E1	GYPE	PCs	S01	E1	Yes
TNFSF13B	Dendritic.cells	S03	E1	TNFRSF17	PCs	S01	E1	Yes
CCL2	Dendritic.cells	S03	E1	CCR3	PMNs	S04	E1	Yes
IL2	Dendritic.cells	S03	E1	CD53	PMNs	S04	E1	Yes
SELPLG	Dendritic.cells	S03	E1	SELL	PMNs	S04	E1	Yes
CCL17	Dendritic.cells	S03	E1	CCR4	B.cells	S02	E2	No
CCL2	Dendritic.cells	S03	E1	CCR4	B.cells	S02	E2	No
IL10	Dendritic.cells	S03	E1	IL10RA	B.cells	S02	E2	No
IL2	Dendritic.cells	S03	E1	CD53	B.cells	S02	E2	No
LYZ	Dendritic.cells	S03	E1	ITGAL	B.cells	S02	E2	No
CD55	Dendritic.cells	S03	E1	CR1	B.cells	S02	E2	No
CCL22	Dendritic.cells	S03	E1	CCR4	B.cells	S02	E2	No
CCL2	Dendritic.cells	S03	E1	CCR3	Dendritic.cells	S06	E2	No
IL2	Dendritic.cells	S03	E1	CD53	Dendritic.cells	S06	E2	No
IL12B	Dendritic.cells	S03	E1	IL23R	Dendritic.cells	S06	E2	No
IL13	Dendritic.cells	S03	E1	IL13RA1	Epithelial.cells	S03	E2	No
IL13	Dendritic.cells	S03	E1	IL2RG	Epithelial.cells	S03	E2	No
IL13	Dendritic.cells	S03	E1	IL4R	Epithelial.cells	S03	E2	No
CCL2	Dendritic.cells	S03	E1	CCR3	Epithelial.cells	S03	E2	No
CCL2	Dendritic.cells	S03	E1	CCR5	Epithelial.cells	S03	E2	No
IL10	Dendritic.cells	S03	E1	IL10RB	Epithelial.cells	S03	E2	No
IL6	Dendritic.cells	S03	E1	F3	Epithelial.cells	S03	E2	No
IL2	Dendritic.cells	S03	E1	IL2RG	Epithelial.cells	S03	E2	No
CCL20	Dendritic.cells	S03	E1	CXCR3	Epithelial.cells	S03	E2	No
IFNB1	Dendritic.cells	S03	E1	IFNAR2	Epithelial.cells	S03	E2	No
SELPLG	Dendritic.cells	S03	E1	ITGB2	Epithelial.cells	S03	E2	No
RLN3	Dendritic.cells	S03	E1	RXFP4	Epithelial.cells	S03	E2	No
RLN3	Dendritic.cells	S03	E1	RXFP1	Epithelial.cells	S03	E2	No
PTGS2	Dendritic.cells	S03	E1	ALOX5	Epithelial.cells	S03	E2	No
IL12B	Dendritic.cells	S03	E1	IL12RB1	Epithelial.cells	S03	E2	No
SELPLG	Dendritic.cells	S03	E1	ITGAM	Mast.cells	S02	E2	No
PTGS2	Dendritic.cells	S03	E1	CAV1	Mast.cells	S02	E2	No
CCL2	Dendritic.cells	S03	E1	CCR3	PMNs	S02	E2	No
IL2	Dendritic.cells	S03	E1	CD53	PMNs	S02	E2	No
SELPLG	Dendritic.cells	S03	E1	SELL	PMNs	S02	E2	No
CCL17	Dendritic.cells	S03	E1	CCR4	B.cells	S03	E3	No
CCL2	Dendritic.cells	S03	E1	CCR4	B.cells	S03	E3	No
LYZ	Dendritic.cells	S03	E1	ITGAL	B.cells	S03	E3	No
CCL20	Dendritic.cells	S03	E1	CCR6	B.cells	S03	E3	No
CD55	Dendritic.cells	S03	E1	CR1	B.cells	S03	E3	No
CCL22	Dendritic.cells	S03	E1	CCR4	B.cells	S03	E3	No
IL10	Dendritic.cells	S03	E1	IL10RA	CD8.T.cells	S01	E3	No
IL13	Dendritic.cells	S03	E1	IL13RA1	Epithelial.cells	S01	E3	No
IL6	Dendritic.cells	S03	E1	IL6R	Epithelial.cells	S01	E3	No
IL6	Dendritic.cells	S03	E1	IL6ST	Epithelial.cells	S01	E3	No
IFNB1	Dendritic.cells	S03	E1	IFNAR1	Epithelial.cells	S01	E3	No
RLN3	Dendritic.cells	S03	E1	RXFP4	Epithelial.cells	S01	E3	No
RLN3	Dendritic.cells	S03	E1	RXFP1	Epithelial.cells	S01	E3	No
NAMPT	Dendritic.cells	S03	E1	INSR	Epithelial.cells	S01	E3	No
CCL2	Dendritic.cells	S03	E1	CCR2	CD4.T.cells	S03	E4	No
IL10	Dendritic.cells	S03	E1	IL10RA	CD4.T.cells	S03	E4	No
IL2	Dendritic.cells	S03	E1	IL2RA	CD4.T.cells	S03	E4	No
CD55	Dendritic.cells	S03	E1	CR1	CD4.T.cells	S03	E4	No
IL13	Dendritic.cells	S03	E1	IL13RA2	Endothelial.cells	S03	E4	No
CCL2	Dendritic.cells	S03	E1	CCR10	Endothelial.cells	S03	E4	No
SELPLG	Dendritic.cells	S03	E1	ESAM	Endothelial.cells	S03	E4	No
RLN3	Dendritic.cells	S03	E1	RXFP1	Endothelial.cells	S03	E4	No
PTGS2	Dendritic.cells	S03	E1	CAV1	Endothelial.cells	S03	E4	No
PTGS2	Dendritic.cells	S03	E1	CAV1	Mast.cells	S01	E4	No
SELPLG	Dendritic.cells	S03	E1	ITGAM	Monocytes.and.Macrophages	S05	E4	No
IL13	Dendritic.cells	S03	E1	IL13RA2	Endothelial.cells	S02	E5	No
CCL2	Dendritic.cells	S03	E1	CCR10	Endothelial.cells	S02	E5	No
PTGS2	Dendritic.cells	S03	E1	CAV1	Endothelial.cells	S02	E5	No
CCL2	Dendritic.cells	S03	E1	CCR5	Epithelial.cells	S02	E5	No
IL6	Dendritic.cells	S03	E1	IL6R	Epithelial.cells	S02	E5	No
IL6	Dendritic.cells	S03	E1	IL6ST	Epithelial.cells	S02	E5	No
CCL20	Dendritic.cells	S03	E1	CXCR3	Epithelial.cells	S02	E5	No
IFNB1	Dendritic.cells	S03	E1	IFNAR1	Epithelial.cells	S02	E5	No
IFNB1	Dendritic.cells	S03	E1	IFNAR2	Epithelial.cells	S02	E5	No
SELPLG	Dendritic.cells	S03	E1	ESAM	Epithelial.cells	S02	E5	No
SELPLG	Dendritic.cells	S03	E1	ITGB2	Epithelial.cells	S02	E5	No
IL12B	Dendritic.cells	S03	E1	IL12RB1	Epithelial.cells	S02	E5	No
CCL2	Dendritic.cells	S03	E1	CCR10	Fibroblasts	S01	E5	No
IL2	Dendritic.cells	S03	E1	NGFR	Fibroblasts	S01	E5	No
PTGS2	Dendritic.cells	S03	E1	CAV1	Fibroblasts	S01	E5	No
IL12B	Dendritic.cells	S03	E1	IL12RB2	Monocytes.and.Macrophages	S01	E5	No
VWF	Endothelial.cells	S06	E1	GP1BA	B.cells	S01	E1	Yes
PDGFB	Endothelial.cells	S06	E1	S1PR1	CD4.T.cells	S01	E1	Yes
ICAM2	Endothelial.cells	S06	E1	ITGAL	CD4.T.cells	S01	E1	Yes
ICAM2	Endothelial.cells	S06	E1	ITGAL	CD8.T.cells	S02	E1	Yes
C1QTNF1	Endothelial.cells	S06	E1	AVPR2	CD8.T.cells	S02	E1	Yes
SHANK1	Endothelial.cells	S06	E1	SSTR2	CD8.T.cells	S02	E1	Yes
ICAM2	Endothelial.cells	S06	E1	ITGAL	CD8.T.cells	S03	E1	Yes
C1QTNF1	Endothelial.cells	S06	E1	AVPR2	CD8.T.cells	S03	E1	Yes
SHANK1	Endothelial.cells	S06	E1	SSTR2	CD8.T.cells	S03	E1	Yes
PDGFB	Endothelial.cells	S06	E1	ITGAV	Fibroblasts	S02	E1	Yes
PDGFB	Endothelial.cells	S06	E1	LRP1	Fibroblasts	S02	E1	Yes
PDGFB	Endothelial.cells	S06	E1	PDGFRB	Fibroblasts	S02	E1	Yes
PDGFB	Endothelial.cells	S06	E1	PDGFRA	Fibroblasts	S02	E1	Yes
F8	Endothelial.cells	S06	E1	LDLR	Fibroblasts	S02	E1	Yes
F8	Endothelial.cells	S06	E1	LRP1	Fibroblasts	S02	E1	Yes
PPY	Endothelial.cells	S06	E1	NPY1R	Fibroblasts	S02	E1	Yes
ICAM2	Endothelial.cells	S06	E1	ITGB2	Fibroblasts	S02	E1	Yes
COL4A6	Endothelial.cells	S06	E1	ITGAV	Fibroblasts	S02	E1	Yes
COL4A6	Endothelial.cells	S06	E1	CD93	Fibroblasts	S02	E1	Yes
VWF	Endothelial.cells	S06	E1	SIRPA	Fibroblasts	S02	E1	Yes
VWF	Endothelial.cells	S06	E1	TNFRSF11B	Fibroblasts	S02	E1	Yes
VWF	Endothelial.cells	S06	E1	SELP	Fibroblasts	S02	E1	Yes
NCAM1	Endothelial.cells	S06	E1	ROBO1	Fibroblasts	S02	E1	Yes
NCAM1	Endothelial.cells	S06	E1	FGFR2	Fibroblasts	S02	E1	Yes
DHH	Endothelial.cells	S06	E1	PTCH2	Fibroblasts	S02	E1	Yes
DHH	Endothelial.cells	S06	E1	HHIP	Fibroblasts	S02	E1	Yes
DHH	Endothelial.cells	S06	E1	BOC	Fibroblasts	S02	E1	Yes
EFNB3	Endothelial.cells	S06	E1	EPHB2	Fibroblasts	S02	E1	Yes
EFNB3	Endothelial.cells	S06	E1	EPHB1	Fibroblasts	S02	E1	Yes
NTNG1	Endothelial.cells	S06	E1	LRRC4C	Fibroblasts	S02	E1	Yes
FGF14	Endothelial.cells	S06	E1	FGFR3	Fibroblasts	S02	E1	Yes
FGF14	Endothelial.cells	S06	E1	FGFR2	Fibroblasts	S02	E1	Yes
CALM1	Endothelial.cells	S06	E1	PDE1C	Fibroblasts	S02	E1	Yes
CALM1	Endothelial.cells	S06	E1	PDE1B	Fibroblasts	S02	E1	Yes
CALM1	Endothelial.cells	S06	E1	MYLK	Fibroblasts	S02	E1	Yes
CALM1	Endothelial.cells	S06	E1	FAS	Fibroblasts	S02	E1	Yes
CALM1	Endothelial.cells	S06	E1	MYLK2	Fibroblasts	S02	E1	Yes
COL4A2	Endothelial.cells	S06	E1	CD93	Fibroblasts	S02	E1	Yes
LAMA4	Endothelial.cells	S06	E1	ITGAV	Fibroblasts	S02	E1	Yes
ANGPT4	Endothelial.cells	S06	E1	TIE1	Fibroblasts	S02	E1	Yes
GDF5	Endothelial.cells	S06	E1	ROR2	Fibroblasts	S02	E1	Yes
C1QTNF1	Endothelial.cells	S06	E1	AVPR2	Fibroblasts	S02	E1	Yes
SHANK1	Endothelial.cells	S06	E1	SSTR2	Fibroblasts	S02	E1	Yes
EDN3	Endothelial.cells	S06	E1	EDNRA	Fibroblasts	S02	E1	Yes
FAT4	Endothelial.cells	S06	E1	DCHS1	Fibroblasts	S02	E1	Yes
ANGPT1	Endothelial.cells	S06	E1	ITGA5	Fibroblasts	S02	E1	Yes
ANGPT1	Endothelial.cells	S06	E1	TIE1	Fibroblasts	S02	E1	Yes
NID1	Endothelial.cells	S06	E1	COL13A1	Fibroblasts	S02	E1	Yes
NID1	Endothelial.cells	S06	E1	ITGAV	Fibroblasts	S02	E1	Yes
NID1	Endothelial.cells	S06	E1	ITGB3	Fibroblasts	S02	E1	Yes
SEMA3G	Endothelial.cells	S06	E1	NRP2	Fibroblasts	S02	E1	Yes
OMG	Endothelial.cells	S06	E1	TNFRSF1B	Fibroblasts	S02	E1	Yes
OMG	Endothelial.cells	S06	E1	NGFR	Fibroblasts	S02	E1	Yes
TIMP3	Endothelial.cells	S06	E1	KDR	Fibroblasts	S02	E1	Yes
COL18A1	Endothelial.cells	S06	E1	ITGA5	Fibroblasts	S02	E1	Yes
COL18A1	Endothelial.cells	S06	E1	GPC4	Fibroblasts	S02	E1	Yes
COL18A1	Endothelial.cells	S06	E1	KDR	Fibroblasts	S02	E1	Yes
NLGN3	Endothelial.cells	S06	E1	NRXN2	Fibroblasts	S02	E1	Yes
NTF3	Endothelial.cells	S06	E1	NTRK1	Fibroblasts	S02	E1	Yes
NTF3	Endothelial.cells	S06	E1	NGFR	Fibroblasts	S02	E1	Yes
PTN	Endothelial.cells	S06	E1	SDC3	Fibroblasts	S02	E1	Yes
PTN	Endothelial.cells	S06	E1	SDC1	Fibroblasts	S02	E1	Yes
A2M	Endothelial.cells	S06	E1	LRP1	Fibroblasts	S02	E1	Yes
SLIT2	Endothelial.cells	S06	E1	ROBO1	Fibroblasts	S02	E1	Yes
SLIT2	Endothelial.cells	S06	E1	SDC1	Fibroblasts	S02	E1	Yes
SLIT2	Endothelial.cells	S06	E1	ROBO2	Fibroblasts	S02	E1	Yes
AGRP	Endothelial.cells	S06	E1	SDC3	Fibroblasts	S02	E1	Yes
CD34	Endothelial.cells	S06	E1	SELP	Fibroblasts	S02	E1	Yes
FGF2	Endothelial.cells	S06	E1	FGFR3	Fibroblasts	S02	E1	Yes
FGF2	Endothelial.cells	S06	E1	GPC4	Fibroblasts	S02	E1	Yes
FGF2	Endothelial.cells	S06	E1	SDC2	Fibroblasts	S02	E1	Yes
FGF2	Endothelial.cells	S06	E1	SDC3	Fibroblasts	S02	E1	Yes
FGF2	Endothelial.cells	S06	E1	FGFR2	Fibroblasts	S02	E1	Yes
FGF2	Endothelial.cells	S06	E1	SDC1	Fibroblasts	S02	E1	Yes
SEMA3A	Endothelial.cells	S06	E1	PLXNA4	Fibroblasts	S02	E1	Yes
SEMA3A	Endothelial.cells	S06	E1	NRP2	Fibroblasts	S02	E1	Yes
APOE	Endothelial.cells	S06	E1	LDLR	Fibroblasts	S02	E1	Yes
APOE	Endothelial.cells	S06	E1	LRP1	Fibroblasts	S02	E1	Yes
COL4A1	Endothelial.cells	S06	E1	ITGAV	Fibroblasts	S02	E1	Yes
COL4A1	Endothelial.cells	S06	E1	CD93	Fibroblasts	S02	E1	Yes
FGF9	Endothelial.cells	S06	E1	FGFR3	Fibroblasts	S02	E1	Yes
FGF9	Endothelial.cells	S06	E1	FGFR2	Fibroblasts	S02	E1	Yes
MFGE8	Endothelial.cells	S06	E1	ITGAV	Fibroblasts	S02	E1	Yes
MFGE8	Endothelial.cells	S06	E1	ITGB3	Fibroblasts	S02	E1	Yes
MFGE8	Endothelial.cells	S06	E1	PDGFRB	Fibroblasts	S02	E1	Yes
SERPINE2	Endothelial.cells	S06	E1	LRP1	Fibroblasts	S02	E1	Yes
OLFM2	Endothelial.cells	S06	E1	ROBO2	Fibroblasts	S02	E1	Yes
SLIT3	Endothelial.cells	S06	E1	ROBO2	Fibroblasts	S02	E1	Yes
LPL	Endothelial.cells	S06	E1	LRP1	Fibroblasts	S02	E1	Yes
LPL	Endothelial.cells	S06	E1	SDC1	Fibroblasts	S02	E1	Yes
ANGPT2	Endothelial.cells	S06	E1	TIE1	Fibroblasts	S02	E1	Yes
NTNG2	Endothelial.cells	S06	E1	LRRC4C	Fibroblasts	S02	E1	Yes
NTNG2	Endothelial.cells	S06	E1	LRRC4	Fibroblasts	S02	E1	Yes
CFH	Endothelial.cells	S06	E1	ITGAM	Mast.cells	S03	E1	Yes
ICAM2	Endothelial.cells	S06	E1	ITGAM	Mast.cells	S03	E1	Yes
CFH	Endothelial.cells	S06	E1	ITGAM	Monocytes.and.Macrophages	S03	E1	Yes
ICAM2	Endothelial.cells	S06	E1	ITGAM	Monocytes.and.Macrophages	S03	E1	Yes
NID1	Endothelial.cells	S06	E1	ITGB3	Monocytes.and.Macrophages	S03	E1	Yes
PTN	Endothelial.cells	S06	E1	SDC3	Monocytes.and.Macrophages	S03	E1	Yes
AGRP	Endothelial.cells	S06	E1	SDC3	Monocytes.and.Macrophages	S03	E1	Yes
FGF2	Endothelial.cells	S06	E1	SDC3	Monocytes.and.Macrophages	S03	E1	Yes
MFGE8	Endothelial.cells	S06	E1	ITGB3	Monocytes.and.Macrophages	S03	E1	Yes
VWF	Endothelial.cells	S06	E1	TNFRSF11B	NK.cells	S01	E1	Yes
CALM1	Endothelial.cells	S06	E1	GP6	NK.cells	S01	E1	Yes
EDN3	Endothelial.cells	S06	E1	KEL	NK.cells	S01	E1	Yes
CFH	Endothelial.cells	S06	E1	SELL	PMNs	S04	E1	Yes
CALM1	Endothelial.cells	S06	E1	SELL	PMNs	S04	E1	Yes
PODXL	Endothelial.cells	S06	E1	SELL	PMNs	S04	E1	Yes
CD34	Endothelial.cells	S06	E1	SELL	PMNs	S04	E1	Yes
ICAM2	Endothelial.cells	S06	E1	ITGAL	B.cells	S02	E2	No
EDN3	Endothelial.cells	S06	E1	KEL	B.cells	S02	E2	No
PDGFB	Endothelial.cells	S06	E1	ITGAV	Epithelial.cells	S03	E2	No
PDGFB	Endothelial.cells	S06	E1	LRP1	Epithelial.cells	S03	E2	No
PDGFB	Endothelial.cells	S06	E1	PDGFRA	Epithelial.cells	S03	E2	No
F8	Endothelial.cells	S06	E1	LDLR	Epithelial.cells	S03	E2	No
F8	Endothelial.cells	S06	E1	LRP1	Epithelial.cells	S03	E2	No
ICAM2	Endothelial.cells	S06	E1	ITGB2	Epithelial.cells	S03	E2	No
WNT16	Endothelial.cells	S06	E1	FZD6	Epithelial.cells	S03	E2	No
PENK	Endothelial.cells	S06	E1	OGFR	Epithelial.cells	S03	E2	No
COL4A6	Endothelial.cells	S06	E1	CD47	Epithelial.cells	S03	E2	No
COL4A6	Endothelial.cells	S06	E1	ITGAV	Epithelial.cells	S03	E2	No
COL4A6	Endothelial.cells	S06	E1	ITGB1	Epithelial.cells	S03	E2	No
COL4A6	Endothelial.cells	S06	E1	ITGA2	Epithelial.cells	S03	E2	No
VWF	Endothelial.cells	S06	E1	TNFRSF11B	Epithelial.cells	S03	E2	No
NCAM1	Endothelial.cells	S06	E1	FGFR2	Epithelial.cells	S03	E2	No
EFNB3	Endothelial.cells	S06	E1	EPHB2	Epithelial.cells	S03	E2	No
EFNB3	Endothelial.cells	S06	E1	RHBDL2	Epithelial.cells	S03	E2	No
EFNB3	Endothelial.cells	S06	E1	EPHB3	Epithelial.cells	S03	E2	No
EFNB3	Endothelial.cells	S06	E1	EPHA4	Epithelial.cells	S03	E2	No
EFNB3	Endothelial.cells	S06	E1	EPHB6	Epithelial.cells	S03	E2	No
EFNB3	Endothelial.cells	S06	E1	EPHB4	Epithelial.cells	S03	E2	No
INHBB	Endothelial.cells	S06	E1	ACVR1	Epithelial.cells	S03	E2	No
INHBB	Endothelial.cells	S06	E1	ACVR1B	Epithelial.cells	S03	E2	No
INHBB	Endothelial.cells	S06	E1	ACVR1C	Epithelial.cells	S03	E2	No
FGF14	Endothelial.cells	S06	E1	FGFR3	Epithelial.cells	S03	E2	No
FGF14	Endothelial.cells	S06	E1	FGFR4	Epithelial.cells	S03	E2	No
FGF14	Endothelial.cells	S06	E1	FGFR2	Epithelial.cells	S03	E2	No
CALM1	Endothelial.cells	S06	E1	SCTR	Epithelial.cells	S03	E2	No
CALM1	Endothelial.cells	S06	E1	KCNQ1	Epithelial.cells	S03	E2	No
CALM1	Endothelial.cells	S06	E1	KCNQ3	Epithelial.cells	S03	E2	No
CALM1	Endothelial.cells	S06	E1	EGFR	Epithelial.cells	S03	E2	No
CALM1	Endothelial.cells	S06	E1	FAS	Epithelial.cells	S03	E2	No
CALM1	Endothelial.cells	S06	E1	ABCA1	Epithelial.cells	S03	E2	No
CALM1	Endothelial.cells	S06	E1	HTR2C	Epithelial.cells	S03	E2	No
CALM1	Endothelial.cells	S06	E1	KCNN4	Epithelial.cells	S03	E2	No
CALM1	Endothelial.cells	S06	E1	HMMR	Epithelial.cells	S03	E2	No
CALM1	Endothelial.cells	S06	E1	GP6	Epithelial.cells	S03	E2	No
LAMA4	Endothelial.cells	S06	E1	ITGA6	Epithelial.cells	S03	E2	No
LAMA4	Endothelial.cells	S06	E1	ITGAV	Epithelial.cells	S03	E2	No
LAMA4	Endothelial.cells	S06	E1	ITGB1	Epithelial.cells	S03	E2	No
LAMA4	Endothelial.cells	S06	E1	ITGA3	Epithelial.cells	S03	E2	No
RSPO4	Endothelial.cells	S06	E1	LGR6	Epithelial.cells	S03	E2	No
RSPO4	Endothelial.cells	S06	E1	LGR4	Epithelial.cells	S03	E2	No
RSPO4	Endothelial.cells	S06	E1	LGR5	Epithelial.cells	S03	E2	No
TIMP2	Endothelial.cells	S06	E1	ITGB1	Epithelial.cells	S03	E2	No
TIMP2	Endothelial.cells	S06	E1	ITGA3	Epithelial.cells	S03	E2	No
GHRL	Endothelial.cells	S06	E1	GPR39	Epithelial.cells	S03	E2	No
GDF5	Endothelial.cells	S06	E1	ACVR1	Epithelial.cells	S03	E2	No
GDF5	Endothelial.cells	S06	E1	ROR2	Epithelial.cells	S03	E2	No
SHANK1	Endothelial.cells	S06	E1	ABCA1	Epithelial.cells	S03	E2	No
ANGPT1	Endothelial.cells	S06	E1	ITGB1	Epithelial.cells	S03	E2	No
NID1	Endothelial.cells	S06	E1	ITGAV	Epithelial.cells	S03	E2	No
NID1	Endothelial.cells	S06	E1	PTPRF	Epithelial.cells	S03	E2	No
NID1	Endothelial.cells	S06	E1	ITGB1	Epithelial.cells	S03	E2	No
NID1	Endothelial.cells	S06	E1	ITGA3	Epithelial.cells	S03	E2	No
OMG	Endothelial.cells	S06	E1	TNFRSF1B	Epithelial.cells	S03	E2	No
OMG	Endothelial.cells	S06	E1	RTN4R	Epithelial.cells	S03	E2	No
HEBP1	Endothelial.cells	S06	E1	FPR3	Epithelial.cells	S03	E2	No
EBI3	Endothelial.cells	S06	E1	IL27RA	Epithelial.cells	S03	E2	No
VIM	Endothelial.cells	S06	E1	CD44	Epithelial.cells	S03	E2	No
COL18A1	Endothelial.cells	S06	E1	GPC4	Epithelial.cells	S03	E2	No
COL18A1	Endothelial.cells	S06	E1	GPC1	Epithelial.cells	S03	E2	No
COL18A1	Endothelial.cells	S06	E1	ITGB1	Epithelial.cells	S03	E2	No
PTN	Endothelial.cells	S06	E1	SDC1	Epithelial.cells	S03	E2	No
PTN	Endothelial.cells	S06	E1	PLXNB2	Epithelial.cells	S03	E2	No
A2M	Endothelial.cells	S06	E1	LRP1	Epithelial.cells	S03	E2	No
SLIT2	Endothelial.cells	S06	E1	GPC1	Epithelial.cells	S03	E2	No
SLIT2	Endothelial.cells	S06	E1	SDC1	Epithelial.cells	S03	E2	No
LAMC3	Endothelial.cells	S06	E1	ITGA6	Epithelial.cells	S03	E2	No
LAMC3	Endothelial.cells	S06	E1	ITGB1	Epithelial.cells	S03	E2	No
LAMC3	Endothelial.cells	S06	E1	ITGA3	Epithelial.cells	S03	E2	No
LAMC3	Endothelial.cells	S06	E1	ITGB4	Epithelial.cells	S03	E2	No
LAMC3	Endothelial.cells	S06	E1	ITGA2	Epithelial.cells	S03	E2	No
NRG2	Endothelial.cells	S06	E1	ERBB2	Epithelial.cells	S03	E2	No
NRG2	Endothelial.cells	S06	E1	ERBB3	Epithelial.cells	S03	E2	No
RELN	Endothelial.cells	S06	E1	LRP8	Epithelial.cells	S03	E2	No
RELN	Endothelial.cells	S06	E1	ITGB1	Epithelial.cells	S03	E2	No
RELN	Endothelial.cells	S06	E1	ITGA3	Epithelial.cells	S03	E2	No
FGF2	Endothelial.cells	S06	E1	FGFR3	Epithelial.cells	S03	E2	No
FGF2	Endothelial.cells	S06	E1	CD44	Epithelial.cells	S03	E2	No
FGF2	Endothelial.cells	S06	E1	GPC4	Epithelial.cells	S03	E2	No
FGF2	Endothelial.cells	S06	E1	FGFR4	Epithelial.cells	S03	E2	No
FGF2	Endothelial.cells	S06	E1	FGFR2	Epithelial.cells	S03	E2	No
FGF2	Endothelial.cells	S06	E1	SDC4	Epithelial.cells	S03	E2	No
FGF2	Endothelial.cells	S06	E1	SDC1	Epithelial.cells	S03	E2	No
SEMA3A	Endothelial.cells	S06	E1	PLXNA3	Epithelial.cells	S03	E2	No
SEMA3A	Endothelial.cells	S06	E1	PLXNA1	Epithelial.cells	S03	E2	No
SEMA3A	Endothelial.cells	S06	E1	PLXNA2	Epithelial.cells	S03	E2	No
APOE	Endothelial.cells	S06	E1	LDLR	Epithelial.cells	S03	E2	No
APOE	Endothelial.cells	S06	E1	LRP5	Epithelial.cells	S03	E2	No
APOE	Endothelial.cells	S06	E1	SORL1	Epithelial.cells	S03	E2	No
APOE	Endothelial.cells	S06	E1	LRP8	Epithelial.cells	S03	E2	No
APOE	Endothelial.cells	S06	E1	LRP1	Epithelial.cells	S03	E2	No
COL4A1	Endothelial.cells	S06	E1	CD47	Epithelial.cells	S03	E2	No
COL4A1	Endothelial.cells	S06	E1	ITGAV	Epithelial.cells	S03	E2	No
COL4A1	Endothelial.cells	S06	E1	ITGB8	Epithelial.cells	S03	E2	No
COL4A1	Endothelial.cells	S06	E1	ITGB1	Epithelial.cells	S03	E2	No
COL4A1	Endothelial.cells	S06	E1	ITGA2	Epithelial.cells	S03	E2	No
FGF9	Endothelial.cells	S06	E1	FGFR3	Epithelial.cells	S03	E2	No
FGF9	Endothelial.cells	S06	E1	FGFR4	Epithelial.cells	S03	E2	No
FGF9	Endothelial.cells	S06	E1	FGFR2	Epithelial.cells	S03	E2	No
MFGE8	Endothelial.cells	S06	E1	ITGAV	Epithelial.cells	S03	E2	No
SERPINE2	Endothelial.cells	S06	E1	LRP1	Epithelial.cells	S03	E2	No
LPL	Endothelial.cells	S06	E1	CD44	Epithelial.cells	S03	E2	No
LPL	Endothelial.cells	S06	E1	LRP1	Epithelial.cells	S03	E2	No
LPL	Endothelial.cells	S06	E1	SDC1	Epithelial.cells	S03	E2	No
NTNG2	Endothelial.cells	S06	E1	LRRC4	Epithelial.cells	S03	E2	No
CFH	Endothelial.cells	S06	E1	ITGAM	Mast.cells	S02	E2	No
ICAM2	Endothelial.cells	S06	E1	ITGAM	Mast.cells	S02	E2	No
CFH	Endothelial.cells	S06	E1	SELL	PMNs	S02	E2	No
CALM1	Endothelial.cells	S06	E1	SELL	PMNs	S02	E2	No
PODXL	Endothelial.cells	S06	E1	SELL	PMNs	S02	E2	No
CD34	Endothelial.cells	S06	E1	SELL	PMNs	S02	E2	No
ICAM2	Endothelial.cells	S06	E1	ITGAL	B.cells	S03	E3	No
EDN3	Endothelial.cells	S06	E1	KEL	B.cells	S03	E3	No
EDN3	Endothelial.cells	S06	E1	EDNRB	CD8.T.cells	S01	E3	No
PTN	Endothelial.cells	S06	E1	SDC3	CD8.T.cells	S01	E3	No
AGRP	Endothelial.cells	S06	E1	SDC3	CD8.T.cells	S01	E3	No
FGF2	Endothelial.cells	S06	E1	SDC3	CD8.T.cells	S01	E3	No
PDGFB	Endothelial.cells	S06	E1	LRP1	Epithelial.cells	S01	E3	No
F8	Endothelial.cells	S06	E1	ASGR2	Epithelial.cells	S01	E3	No
F8	Endothelial.cells	S06	E1	LRP1	Epithelial.cells	S01	E3	No
PPY	Endothelial.cells	S06	E1	NPY1R	Epithelial.cells	S01	E3	No
IGF2	Endothelial.cells	S06	E1	INSR	Epithelial.cells	S01	E3	No
GH1	Endothelial.cells	S06	E1	GHR	Epithelial.cells	S01	E3	No
GH1	Endothelial.cells	S06	E1	PRLR	Epithelial.cells	S01	E3	No
COL4A6	Endothelial.cells	S06	E1	ITGA1	Epithelial.cells	S01	E3	No
VWF	Endothelial.cells	S06	E1	TNFRSF11B	Epithelial.cells	S01	E3	No
NCAM1	Endothelial.cells	S06	E1	GFRA1	Epithelial.cells	S01	E3	No
NCAM1	Endothelial.cells	S06	E1	FGFR2	Epithelial.cells	S01	E3	No
DHH	Endothelial.cells	S06	E1	HHIP	Epithelial.cells	S01	E3	No
INHBB	Endothelial.cells	S06	E1	ACVR1B	Epithelial.cells	S01	E3	No
FGF14	Endothelial.cells	S06	E1	FGFR3	Epithelial.cells	S01	E3	No
FGF14	Endothelial.cells	S06	E1	FGFR4	Epithelial.cells	S01	E3	No
FGF14	Endothelial.cells	S06	E1	FGFR2	Epithelial.cells	S01	E3	No
CALM1	Endothelial.cells	S06	E1	SCTR	Epithelial.cells	S01	E3	No
CALM1	Endothelial.cells	S06	E1	TRPC5	Epithelial.cells	S01	E3	No
CALM1	Endothelial.cells	S06	E1	VIPR1	Epithelial.cells	S01	E3	No
CALM1	Endothelial.cells	S06	E1	EGFR	Epithelial.cells	S01	E3	No
CALM1	Endothelial.cells	S06	E1	INSR	Epithelial.cells	S01	E3	No
CALM1	Endothelial.cells	S06	E1	ABCA1	Epithelial.cells	S01	E3	No
RSPO4	Endothelial.cells	S06	E1	LGR6	Epithelial.cells	S01	E3	No
RSPO4	Endothelial.cells	S06	E1	LGR4	Epithelial.cells	S01	E3	No
RSPO4	Endothelial.cells	S06	E1	LGR5	Epithelial.cells	S01	E3	No
APOD	Endothelial.cells	S06	E1	LEPR	Epithelial.cells	S01	E3	No
GHRL	Endothelial.cells	S06	E1	GPR39	Epithelial.cells	S01	E3	No
SHANK1	Endothelial.cells	S06	E1	ABCA1	Epithelial.cells	S01	E3	No
NID1	Endothelial.cells	S06	E1	PTPRF	Epithelial.cells	S01	E3	No
PRL	Endothelial.cells	S06	E1	PRLR	Epithelial.cells	S01	E3	No
EBI3	Endothelial.cells	S06	E1	IL6ST	Epithelial.cells	S01	E3	No
PTN	Endothelial.cells	S06	E1	PTPRB	Epithelial.cells	S01	E3	No
PTN	Endothelial.cells	S06	E1	SDC1	Epithelial.cells	S01	E3	No
A2M	Endothelial.cells	S06	E1	LRP1	Epithelial.cells	S01	E3	No
SLIT2	Endothelial.cells	S06	E1	SDC1	Epithelial.cells	S01	E3	No
NRG2	Endothelial.cells	S06	E1	ERBB3	Epithelial.cells	S01	E3	No
FGF2	Endothelial.cells	S06	E1	FGFR3	Epithelial.cells	S01	E3	No
FGF2	Endothelial.cells	S06	E1	SDC2	Epithelial.cells	S01	E3	No
FGF2	Endothelial.cells	S06	E1	FGFR4	Epithelial.cells	S01	E3	No
FGF2	Endothelial.cells	S06	E1	FGFR2	Epithelial.cells	S01	E3	No
FGF2	Endothelial.cells	S06	E1	SDC4	Epithelial.cells	S01	E3	No
FGF2	Endothelial.cells	S06	E1	SDC1	Epithelial.cells	S01	E3	No
APOE	Endothelial.cells	S06	E1	LRP5	Epithelial.cells	S01	E3	No
APOE	Endothelial.cells	S06	E1	SORL1	Epithelial.cells	S01	E3	No
APOE	Endothelial.cells	S06	E1	SCARB1	Epithelial.cells	S01	E3	No
APOE	Endothelial.cells	S06	E1	LRP1	Epithelial.cells	S01	E3	No
APOE	Endothelial.cells	S06	E1	CHRNA4	Epithelial.cells	S01	E3	No
COL4A1	Endothelial.cells	S06	E1	ITGA1	Epithelial.cells	S01	E3	No
FGF9	Endothelial.cells	S06	E1	FGFR3	Epithelial.cells	S01	E3	No
FGF9	Endothelial.cells	S06	E1	FGFR4	Epithelial.cells	S01	E3	No
FGF9	Endothelial.cells	S06	E1	FGFR2	Epithelial.cells	S01	E3	No
SERPINE2	Endothelial.cells	S06	E1	LRP1	Epithelial.cells	S01	E3	No
LPL	Endothelial.cells	S06	E1	LRP1	Epithelial.cells	S01	E3	No
LPL	Endothelial.cells	S06	E1	SDC1	Epithelial.cells	S01	E3	No
EDN3	Endothelial.cells	S06	E1	EDNRB	Monocytes.and.Macrophages	S02	E3	No
APOE	Endothelial.cells	S06	E1	SCARB1	Monocytes.and.Macrophages	S02	E3	No
DHH	Endothelial.cells	S06	E1	HHIP	PMNs	S03	E3	No
PTN	Endothelial.cells	S06	E1	PTPRB	PMNs	S03	E3	No
PDGFB	Endothelial.cells	S06	E1	S1PR1	CD4.T.cells	S03	E4	No
GDF7	Endothelial.cells	S06	E1	ACVR2A	CD4.T.cells	S03	E4	No
INHBB	Endothelial.cells	S06	E1	ACVR2A	CD4.T.cells	S03	E4	No
GDF5	Endothelial.cells	S06	E1	ACVR2A	CD4.T.cells	S03	E4	No
PDGFB	Endothelial.cells	S06	E1	S1PR1	Endothelial.cells	S03	E4	No
PDGFB	Endothelial.cells	S06	E1	ART1	Endothelial.cells	S03	E4	No
PDGFB	Endothelial.cells	S06	E1	PDGFRB	Endothelial.cells	S03	E4	No
PPY	Endothelial.cells	S06	E1	NPY2R	Endothelial.cells	S03	E4	No
IGF2	Endothelial.cells	S06	E1	IGF1R	Endothelial.cells	S03	E4	No
GH1	Endothelial.cells	S06	E1	GHR	Endothelial.cells	S03	E4	No
COL4A6	Endothelial.cells	S06	E1	CD93	Endothelial.cells	S03	E4	No
NCAM1	Endothelial.cells	S06	E1	ROBO3	Endothelial.cells	S03	E4	No
DHH	Endothelial.cells	S06	E1	HHIP	Endothelial.cells	S03	E4	No
DHH	Endothelial.cells	S06	E1	BOC	Endothelial.cells	S03	E4	No
EFNB3	Endothelial.cells	S06	E1	EPHB1	Endothelial.cells	S03	E4	No
EFNB3	Endothelial.cells	S06	E1	EPHA4	Endothelial.cells	S03	E4	No
CALM1	Endothelial.cells	S06	E1	TRPC3	Endothelial.cells	S03	E4	No
CALM1	Endothelial.cells	S06	E1	ADCYAP1R1	Endothelial.cells	S03	E4	No
CALM1	Endothelial.cells	S06	E1	MYLK	Endothelial.cells	S03	E4	No
CALM1	Endothelial.cells	S06	E1	ADCY8	Endothelial.cells	S03	E4	No
CALM1	Endothelial.cells	S06	E1	GLP2R	Endothelial.cells	S03	E4	No
CALM1	Endothelial.cells	S06	E1	PDE1A	Endothelial.cells	S03	E4	No
COL4A2	Endothelial.cells	S06	E1	CD93	Endothelial.cells	S03	E4	No
APOD	Endothelial.cells	S06	E1	LEPR	Endothelial.cells	S03	E4	No
ANGPT4	Endothelial.cells	S06	E1	TEK	Endothelial.cells	S03	E4	No
ANGPT4	Endothelial.cells	S06	E1	TIE1	Endothelial.cells	S03	E4	No
SHANK1	Endothelial.cells	S06	E1	SSTR2	Endothelial.cells	S03	E4	No
EDN3	Endothelial.cells	S06	E1	EDNRB	Endothelial.cells	S03	E4	No
ANGPT1	Endothelial.cells	S06	E1	TEK	Endothelial.cells	S03	E4	No
ANGPT1	Endothelial.cells	S06	E1	TIE1	Endothelial.cells	S03	E4	No
SEMA3G	Endothelial.cells	S06	E1	NRP2	Endothelial.cells	S03	E4	No
TIMP3	Endothelial.cells	S06	E1	KDR	Endothelial.cells	S03	E4	No
GPC3	Endothelial.cells	S06	E1	IGF1R	Endothelial.cells	S03	E4	No
COL18A1	Endothelial.cells	S06	E1	KDR	Endothelial.cells	S03	E4	No
NLGN3	Endothelial.cells	S06	E1	NRXN1	Endothelial.cells	S03	E4	No
NTF3	Endothelial.cells	S06	E1	NTRK3	Endothelial.cells	S03	E4	No
PTN	Endothelial.cells	S06	E1	SDC3	Endothelial.cells	S03	E4	No
PTN	Endothelial.cells	S06	E1	PTPRB	Endothelial.cells	S03	E4	No
SLIT2	Endothelial.cells	S06	E1	ROBO4	Endothelial.cells	S03	E4	No
AGRP	Endothelial.cells	S06	E1	SDC3	Endothelial.cells	S03	E4	No
FGF2	Endothelial.cells	S06	E1	SDC3	Endothelial.cells	S03	E4	No
SEMA3A	Endothelial.cells	S06	E1	PLXNA4	Endothelial.cells	S03	E4	No
SEMA3A	Endothelial.cells	S06	E1	NRP2	Endothelial.cells	S03	E4	No
COL4A1	Endothelial.cells	S06	E1	CD93	Endothelial.cells	S03	E4	No
MFGE8	Endothelial.cells	S06	E1	PDGFRB	Endothelial.cells	S03	E4	No
ANGPTL1	Endothelial.cells	S06	E1	TEK	Endothelial.cells	S03	E4	No
ANGPT2	Endothelial.cells	S06	E1	TEK	Endothelial.cells	S03	E4	No
ANGPT2	Endothelial.cells	S06	E1	TIE1	Endothelial.cells	S03	E4	No
CFH	Endothelial.cells	S06	E1	ITGAM	Monocytes.and.Macrophages	S05	E4	No
ICAM2	Endothelial.cells	S06	E1	ITGAM	Monocytes.and.Macrophages	S05	E4	No
EDN3	Endothelial.cells	S06	E1	EDNRB	Monocytes.and.Macrophages	S05	E4	No
NID1	Endothelial.cells	S06	E1	ITGB3	Monocytes.and.Macrophages	S05	E4	No
PTN	Endothelial.cells	S06	E1	SDC3	Monocytes.and.Macrophages	S05	E4	No
PTN	Endothelial.cells	S06	E1	PTPRZ1	Monocytes.and.Macrophages	S05	E4	No
AGRP	Endothelial.cells	S06	E1	SDC3	Monocytes.and.Macrophages	S05	E4	No
FGF2	Endothelial.cells	S06	E1	SDC3	Monocytes.and.Macrophages	S05	E4	No
MFGE8	Endothelial.cells	S06	E1	ITGB3	Monocytes.and.Macrophages	S05	E4	No
DHH	Endothelial.cells	S06	E1	HHIP	PMNs	S05	E4	No
PTN	Endothelial.cells	S06	E1	PTPRB	PMNs	S05	E4	No
PDGFB	Endothelial.cells	S06	E1	ART1	Endothelial.cells	S02	E5	No
IGF2	Endothelial.cells	S06	E1	IGF1R	Endothelial.cells	S02	E5	No
VWF	Endothelial.cells	S06	E1	SIRPA	Endothelial.cells	S02	E5	No
NCAM1	Endothelial.cells	S06	E1	ROBO3	Endothelial.cells	S02	E5	No
DHH	Endothelial.cells	S06	E1	PTCH1	Endothelial.cells	S02	E5	No
DHH	Endothelial.cells	S06	E1	BOC	Endothelial.cells	S02	E5	No
CALM1	Endothelial.cells	S06	E1	CALCR	Endothelial.cells	S02	E5	No
CALM1	Endothelial.cells	S06	E1	ADCYAP1R1	Endothelial.cells	S02	E5	No
CALM1	Endothelial.cells	S06	E1	ADCY8	Endothelial.cells	S02	E5	No
GHRL	Endothelial.cells	S06	E1	MLNR	Endothelial.cells	S02	E5	No
EDN3	Endothelial.cells	S06	E1	EDNRB	Endothelial.cells	S02	E5	No
SEMA3G	Endothelial.cells	S06	E1	NRP2	Endothelial.cells	S02	E5	No
OMG	Endothelial.cells	S06	E1	RTN4R	Endothelial.cells	S02	E5	No
GPC3	Endothelial.cells	S06	E1	IGF1R	Endothelial.cells	S02	E5	No
PTN	Endothelial.cells	S06	E1	CDH10	Endothelial.cells	S02	E5	No
PTN	Endothelial.cells	S06	E1	SDC3	Endothelial.cells	S02	E5	No
PTN	Endothelial.cells	S06	E1	PTPRZ1	Endothelial.cells	S02	E5	No
PTN	Endothelial.cells	S06	E1	ALK	Endothelial.cells	S02	E5	No
AGRP	Endothelial.cells	S06	E1	SDC3	Endothelial.cells	S02	E5	No
AGRP	Endothelial.cells	S06	E1	MC5R	Endothelial.cells	S02	E5	No
RELN	Endothelial.cells	S06	E1	LRP8	Endothelial.cells	S02	E5	No
FGF2	Endothelial.cells	S06	E1	SDC3	Endothelial.cells	S02	E5	No
SEMA3A	Endothelial.cells	S06	E1	NRP2	Endothelial.cells	S02	E5	No
APOE	Endothelial.cells	S06	E1	SCARB1	Endothelial.cells	S02	E5	No
APOE	Endothelial.cells	S06	E1	LRP8	Endothelial.cells	S02	E5	No
PDGFB	Endothelial.cells	S06	E1	ITGAV	Epithelial.cells	S02	E5	No
PDGFB	Endothelial.cells	S06	E1	ART1	Epithelial.cells	S02	E5	No
PDGFB	Endothelial.cells	S06	E1	LRP1	Epithelial.cells	S02	E5	No
PDGFB	Endothelial.cells	S06	E1	PDGFRA	Epithelial.cells	S02	E5	No
F8	Endothelial.cells	S06	E1	LRP1	Epithelial.cells	S02	E5	No
GDF7	Endothelial.cells	S06	E1	ACVR2A	Epithelial.cells	S02	E5	No
GDF7	Endothelial.cells	S06	E1	BMPR1A	Epithelial.cells	S02	E5	No
GDF7	Endothelial.cells	S06	E1	BMPR2	Epithelial.cells	S02	E5	No
CUBN	Endothelial.cells	S06	E1	LRP2	Epithelial.cells	S02	E5	No
ICAM2	Endothelial.cells	S06	E1	ITGB2	Epithelial.cells	S02	E5	No
PENK	Endothelial.cells	S06	E1	OPRD1	Epithelial.cells	S02	E5	No
PENK	Endothelial.cells	S06	E1	OGFR	Epithelial.cells	S02	E5	No
IGF2	Endothelial.cells	S06	E1	IGF2R	Epithelial.cells	S02	E5	No
IGF2	Endothelial.cells	S06	E1	IGF1R	Epithelial.cells	S02	E5	No
COL4A6	Endothelial.cells	S06	E1	ITGAV	Epithelial.cells	S02	E5	No
COL4A6	Endothelial.cells	S06	E1	ITGB1	Epithelial.cells	S02	E5	No
NCAM1	Endothelial.cells	S06	E1	CACNA1C	Epithelial.cells	S02	E5	No
NCAM1	Endothelial.cells	S06	E1	PTPRA	Epithelial.cells	S02	E5	No
NCAM1	Endothelial.cells	S06	E1	ROBO1	Epithelial.cells	S02	E5	No
NCAM1	Endothelial.cells	S06	E1	FGFR1	Epithelial.cells	S02	E5	No
NCAM1	Endothelial.cells	S06	E1	GFRA1	Epithelial.cells	S02	E5	No
NCAM1	Endothelial.cells	S06	E1	ROBO3	Epithelial.cells	S02	E5	No
DHH	Endothelial.cells	S06	E1	CDON	Epithelial.cells	S02	E5	No
DHH	Endothelial.cells	S06	E1	PTCH1	Epithelial.cells	S02	E5	No
DHH	Endothelial.cells	S06	E1	BOC	Epithelial.cells	S02	E5	No
EFNB3	Endothelial.cells	S06	E1	EPHB1	Epithelial.cells	S02	E5	No
INHBB	Endothelial.cells	S06	E1	ACVR2A	Epithelial.cells	S02	E5	No
INHBB	Endothelial.cells	S06	E1	ACVR2B	Epithelial.cells	S02	E5	No
INHBB	Endothelial.cells	S06	E1	ACVR1	Epithelial.cells	S02	E5	No
INHBB	Endothelial.cells	S06	E1	ACVR1C	Epithelial.cells	S02	E5	No
FGF14	Endothelial.cells	S06	E1	FGFR1	Epithelial.cells	S02	E5	No
CALM1	Endothelial.cells	S06	E1	CACNA1C	Epithelial.cells	S02	E5	No
CALM1	Endothelial.cells	S06	E1	GLP1R	Epithelial.cells	S02	E5	No
CALM1	Endothelial.cells	S06	E1	PTPRA	Epithelial.cells	S02	E5	No
CALM1	Endothelial.cells	S06	E1	FAS	Epithelial.cells	S02	E5	No
CALM1	Endothelial.cells	S06	E1	KCNQ5	Epithelial.cells	S02	E5	No
CALM1	Endothelial.cells	S06	E1	ABCA1	Epithelial.cells	S02	E5	No
CALM1	Endothelial.cells	S06	E1	GRM3	Epithelial.cells	S02	E5	No
LAMA4	Endothelial.cells	S06	E1	ITGAV	Epithelial.cells	S02	E5	No
LAMA4	Endothelial.cells	S06	E1	ITGB1	Epithelial.cells	S02	E5	No
TIMP2	Endothelial.cells	S06	E1	ITGB1	Epithelial.cells	S02	E5	No
GHRL	Endothelial.cells	S06	E1	MLNR	Epithelial.cells	S02	E5	No
GDF5	Endothelial.cells	S06	E1	ACVR2A	Epithelial.cells	S02	E5	No
GDF5	Endothelial.cells	S06	E1	ACVR2B	Epithelial.cells	S02	E5	No
GDF5	Endothelial.cells	S06	E1	ACVR1	Epithelial.cells	S02	E5	No
GDF5	Endothelial.cells	S06	E1	ROR2	Epithelial.cells	S02	E5	No
GDF5	Endothelial.cells	S06	E1	BMPR1A	Epithelial.cells	S02	E5	No
GDF5	Endothelial.cells	S06	E1	BMPR2	Epithelial.cells	S02	E5	No
SHANK1	Endothelial.cells	S06	E1	SSTR2	Epithelial.cells	S02	E5	No
SHANK1	Endothelial.cells	S06	E1	ABCA1	Epithelial.cells	S02	E5	No
ANGPT1	Endothelial.cells	S06	E1	ITGB1	Epithelial.cells	S02	E5	No
NID1	Endothelial.cells	S06	E1	ITGAV	Epithelial.cells	S02	E5	No
NID1	Endothelial.cells	S06	E1	ITGB1	Epithelial.cells	S02	E5	No
OMG	Endothelial.cells	S06	E1	LINGO1	Epithelial.cells	S02	E5	No
OMG	Endothelial.cells	S06	E1	TNFRSF1B	Epithelial.cells	S02	E5	No
OMG	Endothelial.cells	S06	E1	RTN4R	Epithelial.cells	S02	E5	No
HEBP1	Endothelial.cells	S06	E1	FPR3	Epithelial.cells	S02	E5	No
TIMP3	Endothelial.cells	S06	E1	KDR	Epithelial.cells	S02	E5	No
EBI3	Endothelial.cells	S06	E1	IL6ST	Epithelial.cells	S02	E5	No
EBI3	Endothelial.cells	S06	E1	IL27RA	Epithelial.cells	S02	E5	No
VIM	Endothelial.cells	S06	E1	CD44	Epithelial.cells	S02	E5	No
GPC3	Endothelial.cells	S06	E1	IGF1R	Epithelial.cells	S02	E5	No
GPC3	Endothelial.cells	S06	E1	CD81	Epithelial.cells	S02	E5	No
COL18A1	Endothelial.cells	S06	E1	KDR	Epithelial.cells	S02	E5	No
COL18A1	Endothelial.cells	S06	E1	GPC1	Epithelial.cells	S02	E5	No
COL18A1	Endothelial.cells	S06	E1	ITGB1	Epithelial.cells	S02	E5	No
NLGN3	Endothelial.cells	S06	E1	NRXN3	Epithelial.cells	S02	E5	No
NTF3	Endothelial.cells	S06	E1	NTRK2	Epithelial.cells	S02	E5	No
NTF3	Endothelial.cells	S06	E1	NTRK3	Epithelial.cells	S02	E5	No
PTN	Endothelial.cells	S06	E1	CDH10	Epithelial.cells	S02	E5	No
PTN	Endothelial.cells	S06	E1	SDC3	Epithelial.cells	S02	E5	No
PTN	Endothelial.cells	S06	E1	PTPRS	Epithelial.cells	S02	E5	No
A2M	Endothelial.cells	S06	E1	LRP1	Epithelial.cells	S02	E5	No
SLIT2	Endothelial.cells	S06	E1	ROBO4	Epithelial.cells	S02	E5	No
SLIT2	Endothelial.cells	S06	E1	ROBO1	Epithelial.cells	S02	E5	No
SLIT2	Endothelial.cells	S06	E1	GPC1	Epithelial.cells	S02	E5	No
SLIT2	Endothelial.cells	S06	E1	DCC	Epithelial.cells	S02	E5	No
SLIT2	Endothelial.cells	S06	E1	ROBO2	Epithelial.cells	S02	E5	No
LAMC3	Endothelial.cells	S06	E1	ITGB1	Epithelial.cells	S02	E5	No
AGRP	Endothelial.cells	S06	E1	SDC3	Epithelial.cells	S02	E5	No
AGRP	Endothelial.cells	S06	E1	MC5R	Epithelial.cells	S02	E5	No
RELN	Endothelial.cells	S06	E1	LRP8	Epithelial.cells	S02	E5	No
RELN	Endothelial.cells	S06	E1	ITGB1	Epithelial.cells	S02	E5	No
RELN	Endothelial.cells	S06	E1	VLDLR	Epithelial.cells	S02	E5	No
FGF2	Endothelial.cells	S06	E1	CD44	Epithelial.cells	S02	E5	No
FGF2	Endothelial.cells	S06	E1	SDC2	Epithelial.cells	S02	E5	No
FGF2	Endothelial.cells	S06	E1	FGFR1	Epithelial.cells	S02	E5	No
FGF2	Endothelial.cells	S06	E1	SDC3	Epithelial.cells	S02	E5	No
SEMA3A	Endothelial.cells	S06	E1	PLXNA1	Epithelial.cells	S02	E5	No
SEMA3A	Endothelial.cells	S06	E1	PLXNA2	Epithelial.cells	S02	E5	No
APOE	Endothelial.cells	S06	E1	SCARB1	Epithelial.cells	S02	E5	No
APOE	Endothelial.cells	S06	E1	LRP8	Epithelial.cells	S02	E5	No
APOE	Endothelial.cells	S06	E1	LRP2	Epithelial.cells	S02	E5	No
APOE	Endothelial.cells	S06	E1	LRP1	Epithelial.cells	S02	E5	No
APOE	Endothelial.cells	S06	E1	VLDLR	Epithelial.cells	S02	E5	No
COL4A1	Endothelial.cells	S06	E1	ITGAV	Epithelial.cells	S02	E5	No
COL4A1	Endothelial.cells	S06	E1	ITGB1	Epithelial.cells	S02	E5	No
FGF9	Endothelial.cells	S06	E1	FGFR1	Epithelial.cells	S02	E5	No
MFGE8	Endothelial.cells	S06	E1	ITGAV	Epithelial.cells	S02	E5	No
SERPINE2	Endothelial.cells	S06	E1	LRP1	Epithelial.cells	S02	E5	No
OLFM2	Endothelial.cells	S06	E1	ROBO2	Epithelial.cells	S02	E5	No
SLIT3	Endothelial.cells	S06	E1	ROBO2	Epithelial.cells	S02	E5	No
LPL	Endothelial.cells	S06	E1	CD44	Epithelial.cells	S02	E5	No
LPL	Endothelial.cells	S06	E1	LRP2	Epithelial.cells	S02	E5	No
LPL	Endothelial.cells	S06	E1	LRP1	Epithelial.cells	S02	E5	No
LPL	Endothelial.cells	S06	E1	VLDLR	Epithelial.cells	S02	E5	No
NTNG2	Endothelial.cells	S06	E1	LRRC4	Epithelial.cells	S02	E5	No
PDGFB	Endothelial.cells	S06	E1	ITGAV	Fibroblasts	S01	E5	No
GDF7	Endothelial.cells	S06	E1	ACVR2A	Fibroblasts	S01	E5	No
IGF2	Endothelial.cells	S06	E1	IGF1R	Fibroblasts	S01	E5	No
COL4A6	Endothelial.cells	S06	E1	ITGAV	Fibroblasts	S01	E5	No
VWF	Endothelial.cells	S06	E1	SIRPA	Fibroblasts	S01	E5	No
NCAM1	Endothelial.cells	S06	E1	ROBO1	Fibroblasts	S01	E5	No
DHH	Endothelial.cells	S06	E1	CDON	Fibroblasts	S01	E5	No
DHH	Endothelial.cells	S06	E1	PTCH2	Fibroblasts	S01	E5	No
DHH	Endothelial.cells	S06	E1	PTCH1	Fibroblasts	S01	E5	No
DHH	Endothelial.cells	S06	E1	BOC	Fibroblasts	S01	E5	No
EFNB3	Endothelial.cells	S06	E1	EPHB1	Fibroblasts	S01	E5	No
INHBB	Endothelial.cells	S06	E1	ACVR2A	Fibroblasts	S01	E5	No
INHBB	Endothelial.cells	S06	E1	ACVR1B	Fibroblasts	S01	E5	No
CALM1	Endothelial.cells	S06	E1	PDE1C	Fibroblasts	S01	E5	No
CALM1	Endothelial.cells	S06	E1	TRPC3	Fibroblasts	S01	E5	No
CALM1	Endothelial.cells	S06	E1	SCN4A	Fibroblasts	S01	E5	No
CALM1	Endothelial.cells	S06	E1	ADCY8	Fibroblasts	S01	E5	No
CALM1	Endothelial.cells	S06	E1	MYLK2	Fibroblasts	S01	E5	No
CALM1	Endothelial.cells	S06	E1	AQP6	Fibroblasts	S01	E5	No
LAMA4	Endothelial.cells	S06	E1	ITGAV	Fibroblasts	S01	E5	No
GDF5	Endothelial.cells	S06	E1	ACVR2A	Fibroblasts	S01	E5	No
C1QTNF1	Endothelial.cells	S06	E1	AVPR2	Fibroblasts	S01	E5	No
SHANK1	Endothelial.cells	S06	E1	SSTR2	Fibroblasts	S01	E5	No
FAT4	Endothelial.cells	S06	E1	DCHS1	Fibroblasts	S01	E5	No
NID1	Endothelial.cells	S06	E1	ITGAV	Fibroblasts	S01	E5	No
NID1	Endothelial.cells	S06	E1	ITGB3	Fibroblasts	S01	E5	No
SEMA3G	Endothelial.cells	S06	E1	NRP2	Fibroblasts	S01	E5	No
OMG	Endothelial.cells	S06	E1	LINGO1	Fibroblasts	S01	E5	No
OMG	Endothelial.cells	S06	E1	NGFR	Fibroblasts	S01	E5	No
OMG	Endothelial.cells	S06	E1	RTN4R	Fibroblasts	S01	E5	No
GPC3	Endothelial.cells	S06	E1	IGF1R	Fibroblasts	S01	E5	No
NLGN3	Endothelial.cells	S06	E1	NRXN2	Fibroblasts	S01	E5	No
NTF3	Endothelial.cells	S06	E1	NTRK1	Fibroblasts	S01	E5	No
NTF3	Endothelial.cells	S06	E1	NGFR	Fibroblasts	S01	E5	No
PTN	Endothelial.cells	S06	E1	SDC3	Fibroblasts	S01	E5	No
SLIT2	Endothelial.cells	S06	E1	ROBO1	Fibroblasts	S01	E5	No
SLIT2	Endothelial.cells	S06	E1	ROBO2	Fibroblasts	S01	E5	No
AGRP	Endothelial.cells	S06	E1	SDC3	Fibroblasts	S01	E5	No
AGRP	Endothelial.cells	S06	E1	MC5R	Fibroblasts	S01	E5	No
RELN	Endothelial.cells	S06	E1	LRP8	Fibroblasts	S01	E5	No
FGF2	Endothelial.cells	S06	E1	SDC3	Fibroblasts	S01	E5	No
SEMA3A	Endothelial.cells	S06	E1	PLXNA4	Fibroblasts	S01	E5	No
SEMA3A	Endothelial.cells	S06	E1	NRP2	Fibroblasts	S01	E5	No
APOE	Endothelial.cells	S06	E1	LRP8	Fibroblasts	S01	E5	No
COL4A1	Endothelial.cells	S06	E1	ITGAV	Fibroblasts	S01	E5	No
MFGE8	Endothelial.cells	S06	E1	ITGAV	Fibroblasts	S01	E5	No
MFGE8	Endothelial.cells	S06	E1	ITGB3	Fibroblasts	S01	E5	No
OLFM2	Endothelial.cells	S06	E1	ROBO2	Fibroblasts	S01	E5	No
SLIT3	Endothelial.cells	S06	E1	ROBO2	Fibroblasts	S01	E5	No
NTNG2	Endothelial.cells	S06	E1	LRRC4	Fibroblasts	S01	E5	No
EDN3	Endothelial.cells	S06	E1	EDNRB	Monocytes.and.Macrophages	S01	E5	No
NID1	Endothelial.cells	S06	E1	ITGB3	Monocytes.and.Macrophages	S01	E5	No
OMG	Endothelial.cells	S06	E1	RTN4R	Monocytes.and.Macrophages	S01	E5	No
PTN	Endothelial.cells	S06	E1	SDC3	Monocytes.and.Macrophages	S01	E5	No
PTN	Endothelial.cells	S06	E1	PTPRZ1	Monocytes.and.Macrophages	S01	E5	No
AGRP	Endothelial.cells	S06	E1	SDC3	Monocytes.and.Macrophages	S01	E5	No
FGF2	Endothelial.cells	S06	E1	SDC3	Monocytes.and.Macrophages	S01	E5	No
APOE	Endothelial.cells	S06	E1	SCARB1	Monocytes.and.Macrophages	S01	E5	No
MFGE8	Endothelial.cells	S06	E1	ITGB3	Monocytes.and.Macrophages	S01	E5	No
TNFSF9	Fibroblasts	S02	E1	TNFRSF9	B.cells	S01	E1	Yes
VWF	Fibroblasts	S02	E1	GP1BA	B.cells	S01	E1	Yes
MEPE	Fibroblasts	S02	E1	PHEX	B.cells	S01	E1	Yes
CCL2	Fibroblasts	S02	E1	CCR2	B.cells	S01	E1	Yes
IL18	Fibroblasts	S02	E1	CD48	B.cells	S01	E1	Yes
IL16	Fibroblasts	S02	E1	KCNA3	B.cells	S01	E1	Yes
LY86	Fibroblasts	S02	E1	CD180	B.cells	S01	E1	Yes
FN1	Fibroblasts	S02	E1	CD79A	B.cells	S01	E1	Yes
FN1	Fibroblasts	S02	E1	ITGB7	B.cells	S01	E1	Yes
CCL11	Fibroblasts	S02	E1	CCR2	B.cells	S01	E1	Yes
TCN2	Fibroblasts	S02	E1	CNR1	B.cells	S01	E1	Yes
VCAM1	Fibroblasts	S02	E1	ITGB7	B.cells	S01	E1	Yes
TNFSF13B	Fibroblasts	S02	E1	TNFRSF17	B.cells	S01	E1	Yes
TNFSF13B	Fibroblasts	S02	E1	TNFRSF13B	B.cells	S01	E1	Yes
TNFSF13B	Fibroblasts	S02	E1	TNFRSF13C	B.cells	S01	E1	Yes
TGM2	Fibroblasts	S02	E1	ITGA4	CD4.T.cells	S01	E1	Yes
CXCL12	Fibroblasts	S02	E1	CCR4	CD4.T.cells	S01	E1	Yes
CCL2	Fibroblasts	S02	E1	CCR4	CD4.T.cells	S01	E1	Yes
CCL2	Fibroblasts	S02	E1	CCR2	CD4.T.cells	S01	E1	Yes
C1QA	Fibroblasts	S02	E1	CR1	CD4.T.cells	S01	E1	Yes
IL10	Fibroblasts	S02	E1	IL10RA	CD4.T.cells	S01	E1	Yes
THBS2	Fibroblasts	S02	E1	ITGA4	CD4.T.cells	S01	E1	Yes
IL18	Fibroblasts	S02	E1	IL18RAP	CD4.T.cells	S01	E1	Yes
THBS1	Fibroblasts	S02	E1	ITGA4	CD4.T.cells	S01	E1	Yes
SPP1	Fibroblasts	S02	E1	S1PR1	CD4.T.cells	S01	E1	Yes
SPP1	Fibroblasts	S02	E1	ITGA4	CD4.T.cells	S01	E1	Yes
CD14	Fibroblasts	S02	E1	ITGA4	CD4.T.cells	S01	E1	Yes
ADAM28	Fibroblasts	S02	E1	ITGA4	CD4.T.cells	S01	E1	Yes
FN1	Fibroblasts	S02	E1	ITGA4	CD4.T.cells	S01	E1	Yes
ICAM3	Fibroblasts	S02	E1	ITGAL	CD4.T.cells	S01	E1	Yes
MDK	Fibroblasts	S02	E1	ITGA4	CD4.T.cells	S01	E1	Yes
CCL11	Fibroblasts	S02	E1	CCR2	CD4.T.cells	S01	E1	Yes
VCAM1	Fibroblasts	S02	E1	ITGA4	CD4.T.cells	S01	E1	Yes
F13A1	Fibroblasts	S02	E1	ITGA4	CD4.T.cells	S01	E1	Yes
TNFSF9	Fibroblasts	S02	E1	TNFRSF9	CD8.T.cells	S02	E1	Yes
CCL2	Fibroblasts	S02	E1	CCR10	CD8.T.cells	S02	E1	Yes
IL10	Fibroblasts	S02	E1	SIRPG	CD8.T.cells	S02	E1	Yes
IL18	Fibroblasts	S02	E1	CD48	CD8.T.cells	S02	E1	Yes
C1QTNF1	Fibroblasts	S02	E1	AVPR2	CD8.T.cells	S02	E1	Yes
SHANK1	Fibroblasts	S02	E1	SSTR2	CD8.T.cells	S02	E1	Yes
IL16	Fibroblasts	S02	E1	KCNJ10	CD8.T.cells	S02	E1	Yes
FN1	Fibroblasts	S02	E1	ITGB7	CD8.T.cells	S02	E1	Yes
TNFSF4	Fibroblasts	S02	E1	TNFRSF4	CD8.T.cells	S02	E1	Yes
ICAM3	Fibroblasts	S02	E1	ITGAL	CD8.T.cells	S02	E1	Yes
SEMA7A	Fibroblasts	S02	E1	PLXNC1	CD8.T.cells	S02	E1	Yes
VCAM1	Fibroblasts	S02	E1	ITGB7	CD8.T.cells	S02	E1	Yes
TNFSF9	Fibroblasts	S02	E1	TNFRSF9	CD8.T.cells	S03	E1	Yes
CCL2	Fibroblasts	S02	E1	CCR10	CD8.T.cells	S03	E1	Yes
IL10	Fibroblasts	S02	E1	SIRPG	CD8.T.cells	S03	E1	Yes
IL18	Fibroblasts	S02	E1	CD48	CD8.T.cells	S03	E1	Yes
C1QTNF1	Fibroblasts	S02	E1	AVPR2	CD8.T.cells	S03	E1	Yes
SHANK1	Fibroblasts	S02	E1	SSTR2	CD8.T.cells	S03	E1	Yes
FN1	Fibroblasts	S02	E1	ITGB7	CD8.T.cells	S03	E1	Yes
TNFSF4	Fibroblasts	S02	E1	TNFRSF4	CD8.T.cells	S03	E1	Yes
ICAM3	Fibroblasts	S02	E1	ITGAL	CD8.T.cells	S03	E1	Yes
SEMA7A	Fibroblasts	S02	E1	PLXNC1	CD8.T.cells	S03	E1	Yes
VCAM1	Fibroblasts	S02	E1	ITGB7	CD8.T.cells	S03	E1	Yes
TNFSF9	Fibroblasts	S02	E1	TNFRSF9	Dendritic.cells	S03	E1	Yes
CXCL12	Fibroblasts	S02	E1	CCR4	Dendritic.cells	S03	E1	Yes
CXCL12	Fibroblasts	S02	E1	CD4	Dendritic.cells	S03	E1	Yes
CCL2	Fibroblasts	S02	E1	CCR4	Dendritic.cells	S03	E1	Yes
CCL2	Fibroblasts	S02	E1	CCR3	Dendritic.cells	S03	E1	Yes
CCL2	Fibroblasts	S02	E1	CCR2	Dendritic.cells	S03	E1	Yes
IL16	Fibroblasts	S02	E1	CD4	Dendritic.cells	S03	E1	Yes
CCL11	Fibroblasts	S02	E1	CCR3	Dendritic.cells	S03	E1	Yes
CCL11	Fibroblasts	S02	E1	CCR2	Dendritic.cells	S03	E1	Yes
COL1A2	Fibroblasts	S02	E1	CD36	Endothelial.cells	S06	E1	Yes
COL1A2	Fibroblasts	S02	E1	CD93	Endothelial.cells	S06	E1	Yes
COL1A2	Fibroblasts	S02	E1	FLT4	Endothelial.cells	S06	E1	Yes
GREM1	Fibroblasts	S02	E1	KDR	Endothelial.cells	S06	E1	Yes
TGFB2	Fibroblasts	S02	E1	ENG	Endothelial.cells	S06	E1	Yes
TGFB2	Fibroblasts	S02	E1	TGFBR2	Endothelial.cells	S06	E1	Yes
CLEC11A	Fibroblasts	S02	E1	KIT	Endothelial.cells	S06	E1	Yes
WNT3A	Fibroblasts	S02	E1	FZD7	Endothelial.cells	S06	E1	Yes
NPNT	Fibroblasts	S02	E1	ITGA8	Endothelial.cells	S06	E1	Yes
COL4A6	Fibroblasts	S02	E1	CD93	Endothelial.cells	S06	E1	Yes
VWF	Fibroblasts	S02	E1	SIRPA	Endothelial.cells	S06	E1	Yes
NCAM1	Fibroblasts	S02	E1	ROBO3	Endothelial.cells	S06	E1	Yes
DHH	Fibroblasts	S02	E1	HHIP	Endothelial.cells	S06	E1	Yes
DHH	Fibroblasts	S02	E1	BOC	Endothelial.cells	S06	E1	Yes
INHBB	Fibroblasts	S02	E1	ACVR2A	Endothelial.cells	S06	E1	Yes
CALM1	Fibroblasts	S02	E1	CALCR	Endothelial.cells	S06	E1	Yes
CALM1	Fibroblasts	S02	E1	TRPC3	Endothelial.cells	S06	E1	Yes
CALM1	Fibroblasts	S02	E1	ADCYAP1R1	Endothelial.cells	S06	E1	Yes
CALM1	Fibroblasts	S02	E1	MYLK	Endothelial.cells	S06	E1	Yes
CALM1	Fibroblasts	S02	E1	GRM3	Endothelial.cells	S06	E1	Yes
CALM1	Fibroblasts	S02	E1	PDE1A	Endothelial.cells	S06	E1	Yes
CCL2	Fibroblasts	S02	E1	CCR10	Endothelial.cells	S06	E1	Yes
COL4A2	Fibroblasts	S02	E1	CD93	Endothelial.cells	S06	E1	Yes
LAMC1	Fibroblasts	S02	E1	ITGA7	Endothelial.cells	S06	E1	Yes
ADM2	Fibroblasts	S02	E1	CALCR	Endothelial.cells	S06	E1	Yes
C1QA	Fibroblasts	S02	E1	CSPG4	Endothelial.cells	S06	E1	Yes
C1QA	Fibroblasts	S02	E1	CD93	Endothelial.cells	S06	E1	Yes
WNT5A	Fibroblasts	S02	E1	MCAM	Endothelial.cells	S06	E1	Yes
WNT5A	Fibroblasts	S02	E1	FZD7	Endothelial.cells	S06	E1	Yes
WNT5A	Fibroblasts	S02	E1	FZD4	Endothelial.cells	S06	E1	Yes
LEP	Fibroblasts	S02	E1	LEPR	Endothelial.cells	S06	E1	Yes
APOD	Fibroblasts	S02	E1	LEPR	Endothelial.cells	S06	E1	Yes
THBS2	Fibroblasts	S02	E1	NOTCH4	Endothelial.cells	S06	E1	Yes
COL5A3	Fibroblasts	S02	E1	SDC3	Endothelial.cells	S06	E1	Yes
WNT2	Fibroblasts	S02	E1	FZD7	Endothelial.cells	S06	E1	Yes
ANGPT4	Fibroblasts	S02	E1	TEK	Endothelial.cells	S06	E1	Yes
ANGPT4	Fibroblasts	S02	E1	TIE1	Endothelial.cells	S06	E1	Yes
COL5A1	Fibroblasts	S02	E1	SDC3	Endothelial.cells	S06	E1	Yes
NDP	Fibroblasts	S02	E1	FZD4	Endothelial.cells	S06	E1	Yes
GDF5	Fibroblasts	S02	E1	ACVR2A	Endothelial.cells	S06	E1	Yes
SHANK1	Fibroblasts	S02	E1	SSTR2	Endothelial.cells	S06	E1	Yes
THBS1	Fibroblasts	S02	E1	CD36	Endothelial.cells	S06	E1	Yes
ANGPT1	Fibroblasts	S02	E1	TEK	Endothelial.cells	S06	E1	Yes
ANGPT1	Fibroblasts	S02	E1	TIE1	Endothelial.cells	S06	E1	Yes
SPP1	Fibroblasts	S02	E1	S1PR1	Endothelial.cells	S06	E1	Yes
EFNB2	Fibroblasts	S02	E1	EPHB1	Endothelial.cells	S06	E1	Yes
EFNB2	Fibroblasts	S02	E1	EPHA3	Endothelial.cells	S06	E1	Yes
EFNB2	Fibroblasts	S02	E1	EPHA4	Endothelial.cells	S06	E1	Yes
IL16	Fibroblasts	S02	E1	KCNJ10	Endothelial.cells	S06	E1	Yes
MYOC	Fibroblasts	S02	E1	FZD7	Endothelial.cells	S06	E1	Yes
MYOC	Fibroblasts	S02	E1	FZD4	Endothelial.cells	S06	E1	Yes
FN1	Fibroblasts	S02	E1	ROBO4	Endothelial.cells	S06	E1	Yes
FN1	Fibroblasts	S02	E1	ITGA8	Endothelial.cells	S06	E1	Yes
FN1	Fibroblasts	S02	E1	FLT4	Endothelial.cells	S06	E1	Yes
ASIP	Fibroblasts	S02	E1	MC4R	Endothelial.cells	S06	E1	Yes
SEMA3G	Fibroblasts	S02	E1	NRP2	Endothelial.cells	S06	E1	Yes
LAMA1	Fibroblasts	S02	E1	ITGA7	Endothelial.cells	S06	E1	Yes
COL1A1	Fibroblasts	S02	E1	CD36	Endothelial.cells	S06	E1	Yes
COL1A1	Fibroblasts	S02	E1	CD93	Endothelial.cells	S06	E1	Yes
COL1A1	Fibroblasts	S02	E1	DDR2	Endothelial.cells	S06	E1	Yes
COL1A1	Fibroblasts	S02	E1	FLT4	Endothelial.cells	S06	E1	Yes
TIMP3	Fibroblasts	S02	E1	KDR	Endothelial.cells	S06	E1	Yes
TNC	Fibroblasts	S02	E1	ITGA8	Endothelial.cells	S06	E1	Yes
TNC	Fibroblasts	S02	E1	ITGA7	Endothelial.cells	S06	E1	Yes
TNC	Fibroblasts	S02	E1	PTPRB	Endothelial.cells	S06	E1	Yes
ANGPTL2	Fibroblasts	S02	E1	TIE1	Endothelial.cells	S06	E1	Yes
COL18A1	Fibroblasts	S02	E1	KDR	Endothelial.cells	S06	E1	Yes
MDK	Fibroblasts	S02	E1	SDC3	Endothelial.cells	S06	E1	Yes
MDK	Fibroblasts	S02	E1	PTPRB	Endothelial.cells	S06	E1	Yes
POMC	Fibroblasts	S02	E1	MC4R	Endothelial.cells	S06	E1	Yes
INHBA	Fibroblasts	S02	E1	ACVR2A	Endothelial.cells	S06	E1	Yes
INHBA	Fibroblasts	S02	E1	ENG	Endothelial.cells	S06	E1	Yes
EFEMP2	Fibroblasts	S02	E1	AQP1	Endothelial.cells	S06	E1	Yes
PTN	Fibroblasts	S02	E1	SDC3	Endothelial.cells	S06	E1	Yes
PTN	Fibroblasts	S02	E1	PTPRB	Endothelial.cells	S06	E1	Yes
PDGFC	Fibroblasts	S02	E1	FLT1	Endothelial.cells	S06	E1	Yes
PDGFC	Fibroblasts	S02	E1	KDR	Endothelial.cells	S06	E1	Yes
PDGFC	Fibroblasts	S02	E1	PDGFRB	Endothelial.cells	S06	E1	Yes
PDGFC	Fibroblasts	S02	E1	FLT4	Endothelial.cells	S06	E1	Yes
BMP2	Fibroblasts	S02	E1	ACVR2A	Endothelial.cells	S06	E1	Yes
BMP2	Fibroblasts	S02	E1	ENG	Endothelial.cells	S06	E1	Yes
SLIT2	Fibroblasts	S02	E1	ROBO4	Endothelial.cells	S06	E1	Yes
SLIT2	Fibroblasts	S02	E1	DCC	Endothelial.cells	S06	E1	Yes
SCT	Fibroblasts	S02	E1	VIPR2	Endothelial.cells	S06	E1	Yes
SELPLG	Fibroblasts	S02	E1	ESAM	Endothelial.cells	S06	E1	Yes
BMP8B	Fibroblasts	S02	E1	ACVR2A	Endothelial.cells	S06	E1	Yes
BMP4	Fibroblasts	S02	E1	ACVR2A	Endothelial.cells	S06	E1	Yes
FGF2	Fibroblasts	S02	E1	SDC3	Endothelial.cells	S06	E1	Yes
LAMA2	Fibroblasts	S02	E1	ITGA7	Endothelial.cells	S06	E1	Yes
BMP5	Fibroblasts	S02	E1	ACVR2A	Endothelial.cells	S06	E1	Yes
NTN1	Fibroblasts	S02	E1	DCC	Endothelial.cells	S06	E1	Yes
SEMA3A	Fibroblasts	S02	E1	PLXNA4	Endothelial.cells	S06	E1	Yes
SEMA3A	Fibroblasts	S02	E1	NRP2	Endothelial.cells	S06	E1	Yes
COL4A1	Fibroblasts	S02	E1	CD93	Endothelial.cells	S06	E1	Yes
UCN2	Fibroblasts	S02	E1	CRHR2	Endothelial.cells	S06	E1	Yes
TCN2	Fibroblasts	S02	E1	CNR1	Endothelial.cells	S06	E1	Yes
ADM	Fibroblasts	S02	E1	CALCR	Endothelial.cells	S06	E1	Yes
ADM	Fibroblasts	S02	E1	RAMP2	Endothelial.cells	S06	E1	Yes
ANGPTL1	Fibroblasts	S02	E1	TEK	Endothelial.cells	S06	E1	Yes
COL4A4	Fibroblasts	S02	E1	CD93	Endothelial.cells	S06	E1	Yes
GDNF	Fibroblasts	S02	E1	GFRA2	Endothelial.cells	S06	E1	Yes
GDNF	Fibroblasts	S02	E1	EDNRB	Endothelial.cells	S06	E1	Yes
ANGPT2	Fibroblasts	S02	E1	TEK	Endothelial.cells	S06	E1	Yes
ANGPT2	Fibroblasts	S02	E1	TIE1	Endothelial.cells	S06	E1	Yes
COL3A1	Fibroblasts	S02	E1	DDR2	Endothelial.cells	S06	E1	Yes
CFH	Fibroblasts	S02	E1	ITGAM	Mast.cells	S03	E1	Yes
MMP9	Fibroblasts	S02	E1	ITGAM	Mast.cells	S03	E1	Yes
FN1	Fibroblasts	S02	E1	C5AR1	Mast.cells	S03	E1	Yes
PLAT	Fibroblasts	S02	E1	ITGAM	Mast.cells	S03	E1	Yes
SELPLG	Fibroblasts	S02	E1	ITGAM	Mast.cells	S03	E1	Yes
PLAU	Fibroblasts	S02	E1	ITGAM	Mast.cells	S03	E1	Yes
COL1A2	Fibroblasts	S02	E1	ITGB3	Monocytes.and.Macrophages	S03	E1	Yes
CSF1	Fibroblasts	S02	E1	CSF1R	Monocytes.and.Macrophages	S03	E1	Yes
TGM2	Fibroblasts	S02	E1	ITGB3	Monocytes.and.Macrophages	S03	E1	Yes
CFH	Fibroblasts	S02	E1	ITGAM	Monocytes.and.Macrophages	S03	E1	Yes
CXCL12	Fibroblasts	S02	E1	CD4	Monocytes.and.Macrophages	S03	E1	Yes
BGN	Fibroblasts	S02	E1	LY96	Monocytes.and.Macrophages	S03	E1	Yes
THBS2	Fibroblasts	S02	E1	NOTCH4	Monocytes.and.Macrophages	S03	E1	Yes
COL5A3	Fibroblasts	S02	E1	SDC3	Monocytes.and.Macrophages	S03	E1	Yes
COL5A1	Fibroblasts	S02	E1	SDC3	Monocytes.and.Macrophages	S03	E1	Yes
THBS1	Fibroblasts	S02	E1	ITGB3	Monocytes.and.Macrophages	S03	E1	Yes
MMP9	Fibroblasts	S02	E1	ITGAM	Monocytes.and.Macrophages	S03	E1	Yes
FBLN2	Fibroblasts	S02	E1	ITGB3	Monocytes.and.Macrophages	S03	E1	Yes
IL16	Fibroblasts	S02	E1	CD4	Monocytes.and.Macrophages	S03	E1	Yes
NID1	Fibroblasts	S02	E1	ITGB3	Monocytes.and.Macrophages	S03	E1	Yes
FN1	Fibroblasts	S02	E1	C5AR1	Monocytes.and.Macrophages	S03	E1	Yes
FN1	Fibroblasts	S02	E1	ITGB3	Monocytes.and.Macrophages	S03	E1	Yes
PLAT	Fibroblasts	S02	E1	ITGAM	Monocytes.and.Macrophages	S03	E1	Yes
ICAM3	Fibroblasts	S02	E1	ITGAD	Monocytes.and.Macrophages	S03	E1	Yes
MDK	Fibroblasts	S02	E1	SDC3	Monocytes.and.Macrophages	S03	E1	Yes
PTN	Fibroblasts	S02	E1	SDC3	Monocytes.and.Macrophages	S03	E1	Yes
FBN1	Fibroblasts	S02	E1	ITGB3	Monocytes.and.Macrophages	S03	E1	Yes
SELPLG	Fibroblasts	S02	E1	ITGAM	Monocytes.and.Macrophages	S03	E1	Yes
SEMA7A	Fibroblasts	S02	E1	PLXNC1	Monocytes.and.Macrophages	S03	E1	Yes
FGF2	Fibroblasts	S02	E1	SDC3	Monocytes.and.Macrophages	S03	E1	Yes
PLAU	Fibroblasts	S02	E1	ITGAM	Monocytes.and.Macrophages	S03	E1	Yes
VCAM1	Fibroblasts	S02	E1	ITGAD	Monocytes.and.Macrophages	S03	E1	Yes
VWF	Fibroblasts	S02	E1	TNFRSF11B	NK.cells	S01	E1	Yes
TNFSF11	Fibroblasts	S02	E1	TNFRSF11B	NK.cells	S01	E1	Yes
CALM1	Fibroblasts	S02	E1	GP6	NK.cells	S01	E1	Yes
THBS1	Fibroblasts	S02	E1	TNFRSF11B	NK.cells	S01	E1	Yes
FN1	Fibroblasts	S02	E1	TNFRSF11B	NK.cells	S01	E1	Yes
TNFSF4	Fibroblasts	S02	E1	TNFRSF4	NK.cells	S01	E1	Yes
TNFSF8	Fibroblasts	S02	E1	TNFRSF8	NK.cells	S01	E1	Yes
CCL2	Fibroblasts	S02	E1	CCR2	PCs	S01	E1	Yes
IL16	Fibroblasts	S02	E1	KCNA3	PCs	S01	E1	Yes
FN1	Fibroblasts	S02	E1	ITGB7	PCs	S01	E1	Yes
CCL11	Fibroblasts	S02	E1	CCR2	PCs	S01	E1	Yes
VCAM1	Fibroblasts	S02	E1	ITGB7	PCs	S01	E1	Yes
TNFSF13B	Fibroblasts	S02	E1	TNFRSF17	PCs	S01	E1	Yes
TNFSF9	Fibroblasts	S02	E1	TNFRSF9	PMNs	S04	E1	Yes
TGM2	Fibroblasts	S02	E1	ITGA4	PMNs	S04	E1	Yes
CFH	Fibroblasts	S02	E1	SELL	PMNs	S04	E1	Yes
CALM1	Fibroblasts	S02	E1	SELL	PMNs	S04	E1	Yes
CCL2	Fibroblasts	S02	E1	CCR3	PMNs	S04	E1	Yes
THBS2	Fibroblasts	S02	E1	ITGA4	PMNs	S04	E1	Yes
THBS1	Fibroblasts	S02	E1	ITGA4	PMNs	S04	E1	Yes
SPP1	Fibroblasts	S02	E1	ITGA4	PMNs	S04	E1	Yes
CD14	Fibroblasts	S02	E1	ITGA4	PMNs	S04	E1	Yes
ADAM28	Fibroblasts	S02	E1	ITGA4	PMNs	S04	E1	Yes
FN1	Fibroblasts	S02	E1	ITGA4	PMNs	S04	E1	Yes
MDK	Fibroblasts	S02	E1	ITGA4	PMNs	S04	E1	Yes
SELPLG	Fibroblasts	S02	E1	SELL	PMNs	S04	E1	Yes
CCL11	Fibroblasts	S02	E1	CCR3	PMNs	S04	E1	Yes
CD34	Fibroblasts	S02	E1	SELL	PMNs	S04	E1	Yes
VCAM1	Fibroblasts	S02	E1	ITGA4	PMNs	S04	E1	Yes
F13A1	Fibroblasts	S02	E1	ITGA4	PMNs	S04	E1	Yes
TNFSF9	Fibroblasts	S02	E1	TNFRSF9	B.cells	S02	E2	No
MEPE	Fibroblasts	S02	E1	PHEX	B.cells	S02	E2	No
CXCL12	Fibroblasts	S02	E1	CCR4	B.cells	S02	E2	No
CCL2	Fibroblasts	S02	E1	CCR4	B.cells	S02	E2	No
C1QA	Fibroblasts	S02	E1	CR1	B.cells	S02	E2	No
IL10	Fibroblasts	S02	E1	IL10RA	B.cells	S02	E2	No
IL18	Fibroblasts	S02	E1	CD48	B.cells	S02	E2	No
IL16	Fibroblasts	S02	E1	KCNA3	B.cells	S02	E2	No
LY86	Fibroblasts	S02	E1	CD180	B.cells	S02	E2	No
FN1	Fibroblasts	S02	E1	ITGB7	B.cells	S02	E2	No
ICAM3	Fibroblasts	S02	E1	ITGAL	B.cells	S02	E2	No
VCAM1	Fibroblasts	S02	E1	ITGB7	B.cells	S02	E2	No
TNFSF9	Fibroblasts	S02	E1	TNFRSF9	Dendritic.cells	S06	E2	No
CCL2	Fibroblasts	S02	E1	CCR3	Dendritic.cells	S06	E2	No
CCL11	Fibroblasts	S02	E1	CCR3	Dendritic.cells	S06	E2	No
COL1A2	Fibroblasts	S02	E1	CD44	Epithelial.cells	S03	E2	No
COL1A2	Fibroblasts	S02	E1	ITGAV	Epithelial.cells	S03	E2	No
COL1A2	Fibroblasts	S02	E1	ITGB1	Epithelial.cells	S03	E2	No
COL1A2	Fibroblasts	S02	E1	ITGA2	Epithelial.cells	S03	E2	No
TNFSF9	Fibroblasts	S02	E1	TRAF2	Epithelial.cells	S03	E2	No
SOST	Fibroblasts	S02	E1	LRP5	Epithelial.cells	S03	E2	No
TGFB2	Fibroblasts	S02	E1	ACVR1	Epithelial.cells	S03	E2	No
TGFB2	Fibroblasts	S02	E1	TGFBR1	Epithelial.cells	S03	E2	No
TGFB2	Fibroblasts	S02	E1	TGFBR2	Epithelial.cells	S03	E2	No
IGFL3	Fibroblasts	S02	E1	IGFLR1	Epithelial.cells	S03	E2	No
TGM2	Fibroblasts	S02	E1	ITGB1	Epithelial.cells	S03	E2	No
TGM2	Fibroblasts	S02	E1	SDC4	Epithelial.cells	S03	E2	No
PLA2G10	Fibroblasts	S02	E1	PLA2R1	Epithelial.cells	S03	E2	No
WNT3A	Fibroblasts	S02	E1	FZD2	Epithelial.cells	S03	E2	No
WNT3A	Fibroblasts	S02	E1	APCDD1	Epithelial.cells	S03	E2	No
WNT3A	Fibroblasts	S02	E1	RYK	Epithelial.cells	S03	E2	No
WNT3A	Fibroblasts	S02	E1	FZD7	Epithelial.cells	S03	E2	No
WNT3A	Fibroblasts	S02	E1	ATP6AP2	Epithelial.cells	S03	E2	No
WNT3A	Fibroblasts	S02	E1	FZD5	Epithelial.cells	S03	E2	No
WNT3A	Fibroblasts	S02	E1	FZD1	Epithelial.cells	S03	E2	No
WNT3A	Fibroblasts	S02	E1	LRP1	Epithelial.cells	S03	E2	No
WNT3A	Fibroblasts	S02	E1	FZD6	Epithelial.cells	S03	E2	No
NPNT	Fibroblasts	S02	E1	ITGB1	Epithelial.cells	S03	E2	No
LAMB3	Fibroblasts	S02	E1	ITGA6	Epithelial.cells	S03	E2	No
LAMB3	Fibroblasts	S02	E1	ITGB1	Epithelial.cells	S03	E2	No
LAMB3	Fibroblasts	S02	E1	COL17A1	Epithelial.cells	S03	E2	No
LAMB3	Fibroblasts	S02	E1	ITGA3	Epithelial.cells	S03	E2	No
LAMB3	Fibroblasts	S02	E1	ITGB4	Epithelial.cells	S03	E2	No
LAMB3	Fibroblasts	S02	E1	ITGA2	Epithelial.cells	S03	E2	No
LAMB3	Fibroblasts	S02	E1	CD151	Epithelial.cells	S03	E2	No
WNT16	Fibroblasts	S02	E1	FZD6	Epithelial.cells	S03	E2	No
COL4A6	Fibroblasts	S02	E1	CD47	Epithelial.cells	S03	E2	No
COL4A6	Fibroblasts	S02	E1	ITGAV	Epithelial.cells	S03	E2	No
COL4A6	Fibroblasts	S02	E1	ITGB1	Epithelial.cells	S03	E2	No
COL4A6	Fibroblasts	S02	E1	ITGA2	Epithelial.cells	S03	E2	No
VWF	Fibroblasts	S02	E1	TNFRSF11B	Epithelial.cells	S03	E2	No
NCAM1	Fibroblasts	S02	E1	FGFR2	Epithelial.cells	S03	E2	No
LTBP1	Fibroblasts	S02	E1	ITGB5	Epithelial.cells	S03	E2	No
TNFSF11	Fibroblasts	S02	E1	TNFRSF11B	Epithelial.cells	S03	E2	No
TNFSF11	Fibroblasts	S02	E1	TNFRSF11A	Epithelial.cells	S03	E2	No
IGFL1	Fibroblasts	S02	E1	IGFLR1	Epithelial.cells	S03	E2	No
MEPE	Fibroblasts	S02	E1	PHEX	Epithelial.cells	S03	E2	No
INHBB	Fibroblasts	S02	E1	ACVR1	Epithelial.cells	S03	E2	No
INHBB	Fibroblasts	S02	E1	ACVR1B	Epithelial.cells	S03	E2	No
INHBB	Fibroblasts	S02	E1	ACVR1C	Epithelial.cells	S03	E2	No
CXCL12	Fibroblasts	S02	E1	CXCR4	Epithelial.cells	S03	E2	No
CXCL12	Fibroblasts	S02	E1	CXCR3	Epithelial.cells	S03	E2	No
CXCL12	Fibroblasts	S02	E1	CD4	Epithelial.cells	S03	E2	No
CXCL12	Fibroblasts	S02	E1	ITGB1	Epithelial.cells	S03	E2	No
CXCL12	Fibroblasts	S02	E1	SDC4	Epithelial.cells	S03	E2	No
CALM1	Fibroblasts	S02	E1	SCTR	Epithelial.cells	S03	E2	No
CALM1	Fibroblasts	S02	E1	KCNQ1	Epithelial.cells	S03	E2	No
CALM1	Fibroblasts	S02	E1	KCNQ3	Epithelial.cells	S03	E2	No
CALM1	Fibroblasts	S02	E1	EGFR	Epithelial.cells	S03	E2	No
CALM1	Fibroblasts	S02	E1	FAS	Epithelial.cells	S03	E2	No
CALM1	Fibroblasts	S02	E1	ABCA1	Epithelial.cells	S03	E2	No
CALM1	Fibroblasts	S02	E1	HTR2C	Epithelial.cells	S03	E2	No
CALM1	Fibroblasts	S02	E1	KCNN4	Epithelial.cells	S03	E2	No
CALM1	Fibroblasts	S02	E1	HMMR	Epithelial.cells	S03	E2	No
CALM1	Fibroblasts	S02	E1	GP6	Epithelial.cells	S03	E2	No
CCL2	Fibroblasts	S02	E1	CCR3	Epithelial.cells	S03	E2	No
CCL2	Fibroblasts	S02	E1	CCR5	Epithelial.cells	S03	E2	No
MFAP5	Fibroblasts	S02	E1	NOTCH1	Epithelial.cells	S03	E2	No
BGN	Fibroblasts	S02	E1	TLR4	Epithelial.cells	S03	E2	No
BGN	Fibroblasts	S02	E1	TLR1	Epithelial.cells	S03	E2	No
LAMC1	Fibroblasts	S02	E1	ITGA6	Epithelial.cells	S03	E2	No
LAMC1	Fibroblasts	S02	E1	ITGAV	Epithelial.cells	S03	E2	No
LAMC1	Fibroblasts	S02	E1	ITGB1	Epithelial.cells	S03	E2	No
LAMC1	Fibroblasts	S02	E1	ITGA3	Epithelial.cells	S03	E2	No
LAMC1	Fibroblasts	S02	E1	ITGB4	Epithelial.cells	S03	E2	No
LAMC1	Fibroblasts	S02	E1	ITGA2	Epithelial.cells	S03	E2	No
FGF1	Fibroblasts	S02	E1	FGFR3	Epithelial.cells	S03	E2	No
FGF1	Fibroblasts	S02	E1	CD44	Epithelial.cells	S03	E2	No
FGF1	Fibroblasts	S02	E1	EGFR	Epithelial.cells	S03	E2	No
FGF1	Fibroblasts	S02	E1	FGFR4	Epithelial.cells	S03	E2	No
FGF1	Fibroblasts	S02	E1	FGFR2	Epithelial.cells	S03	E2	No
LAMA4	Fibroblasts	S02	E1	ITGA6	Epithelial.cells	S03	E2	No
LAMA4	Fibroblasts	S02	E1	ITGAV	Epithelial.cells	S03	E2	No
LAMA4	Fibroblasts	S02	E1	ITGB1	Epithelial.cells	S03	E2	No
LAMA4	Fibroblasts	S02	E1	ITGA3	Epithelial.cells	S03	E2	No
WNT5A	Fibroblasts	S02	E1	FZD2	Epithelial.cells	S03	E2	No
WNT5A	Fibroblasts	S02	E1	LRP5	Epithelial.cells	S03	E2	No
WNT5A	Fibroblasts	S02	E1	RYK	Epithelial.cells	S03	E2	No
WNT5A	Fibroblasts	S02	E1	FZD7	Epithelial.cells	S03	E2	No
WNT5A	Fibroblasts	S02	E1	FZD5	Epithelial.cells	S03	E2	No
WNT5A	Fibroblasts	S02	E1	ROR2	Epithelial.cells	S03	E2	No
WNT5A	Fibroblasts	S02	E1	FZD1	Epithelial.cells	S03	E2	No
WNT5A	Fibroblasts	S02	E1	FZD6	Epithelial.cells	S03	E2	No
RSPO4	Fibroblasts	S02	E1	LGR6	Epithelial.cells	S03	E2	No
RSPO4	Fibroblasts	S02	E1	LGR4	Epithelial.cells	S03	E2	No
RSPO4	Fibroblasts	S02	E1	LGR5	Epithelial.cells	S03	E2	No
FGF7	Fibroblasts	S02	E1	FGFR3	Epithelial.cells	S03	E2	No
FGF7	Fibroblasts	S02	E1	FGFR4	Epithelial.cells	S03	E2	No
FGF7	Fibroblasts	S02	E1	FGFR2	Epithelial.cells	S03	E2	No
IL10	Fibroblasts	S02	E1	IL10RB	Epithelial.cells	S03	E2	No
TIMP1	Fibroblasts	S02	E1	CD63	Epithelial.cells	S03	E2	No
TIMP2	Fibroblasts	S02	E1	ITGB1	Epithelial.cells	S03	E2	No
TIMP2	Fibroblasts	S02	E1	ITGA3	Epithelial.cells	S03	E2	No
THBS2	Fibroblasts	S02	E1	CD47	Epithelial.cells	S03	E2	No
THBS2	Fibroblasts	S02	E1	ITGA6	Epithelial.cells	S03	E2	No
THBS2	Fibroblasts	S02	E1	NOTCH3	Epithelial.cells	S03	E2	No
THBS2	Fibroblasts	S02	E1	ITGB1	Epithelial.cells	S03	E2	No
CPAMD8	Fibroblasts	S02	E1	SCTR	Epithelial.cells	S03	E2	No
WNT2	Fibroblasts	S02	E1	FZD7	Epithelial.cells	S03	E2	No
WNT2	Fibroblasts	S02	E1	FZD5	Epithelial.cells	S03	E2	No
WNT2	Fibroblasts	S02	E1	FZD1	Epithelial.cells	S03	E2	No
PRND	Fibroblasts	S02	E1	RPSA	Epithelial.cells	S03	E2	No
COL5A1	Fibroblasts	S02	E1	ITGB1	Epithelial.cells	S03	E2	No
IL18	Fibroblasts	S02	E1	IL1RL2	Epithelial.cells	S03	E2	No
IL18	Fibroblasts	S02	E1	IL18R1	Epithelial.cells	S03	E2	No
RSPO3	Fibroblasts	S02	E1	LGR6	Epithelial.cells	S03	E2	No
RSPO3	Fibroblasts	S02	E1	SDC4	Epithelial.cells	S03	E2	No
RSPO3	Fibroblasts	S02	E1	LGR4	Epithelial.cells	S03	E2	No
RSPO3	Fibroblasts	S02	E1	LGR5	Epithelial.cells	S03	E2	No
NDP	Fibroblasts	S02	E1	LGR4	Epithelial.cells	S03	E2	No
MFAP2	Fibroblasts	S02	E1	NOTCH1	Epithelial.cells	S03	E2	No
GDF5	Fibroblasts	S02	E1	ACVR1	Epithelial.cells	S03	E2	No
GDF5	Fibroblasts	S02	E1	ROR2	Epithelial.cells	S03	E2	No
SHANK1	Fibroblasts	S02	E1	ABCA1	Epithelial.cells	S03	E2	No
IGFL2	Fibroblasts	S02	E1	IGFLR1	Epithelial.cells	S03	E2	No
COL6A2	Fibroblasts	S02	E1	ITGB1	Epithelial.cells	S03	E2	No
COL6A2	Fibroblasts	S02	E1	ITGA2	Epithelial.cells	S03	E2	No
THBS1	Fibroblasts	S02	E1	CD47	Epithelial.cells	S03	E2	No
THBS1	Fibroblasts	S02	E1	LRP5	Epithelial.cells	S03	E2	No
THBS1	Fibroblasts	S02	E1	ITGA6	Epithelial.cells	S03	E2	No
THBS1	Fibroblasts	S02	E1	ITGB1	Epithelial.cells	S03	E2	No
THBS1	Fibroblasts	S02	E1	LRP1	Epithelial.cells	S03	E2	No
THBS1	Fibroblasts	S02	E1	SDC4	Epithelial.cells	S03	E2	No
THBS1	Fibroblasts	S02	E1	TNFRSF11B	Epithelial.cells	S03	E2	No
THBS1	Fibroblasts	S02	E1	ITGA3	Epithelial.cells	S03	E2	No
THBS1	Fibroblasts	S02	E1	SDC1	Epithelial.cells	S03	E2	No
COL14A1	Fibroblasts	S02	E1	CD44	Epithelial.cells	S03	E2	No
ANGPT1	Fibroblasts	S02	E1	ITGB1	Epithelial.cells	S03	E2	No
FGF18	Fibroblasts	S02	E1	FGFR3	Epithelial.cells	S03	E2	No
FGF18	Fibroblasts	S02	E1	FGFR4	Epithelial.cells	S03	E2	No
FGF18	Fibroblasts	S02	E1	FGFR2	Epithelial.cells	S03	E2	No
MMP9	Fibroblasts	S02	E1	EPHB2	Epithelial.cells	S03	E2	No
MMP9	Fibroblasts	S02	E1	CD44	Epithelial.cells	S03	E2	No
MMP9	Fibroblasts	S02	E1	LRP1	Epithelial.cells	S03	E2	No
MMP9	Fibroblasts	S02	E1	ITGB2	Epithelial.cells	S03	E2	No
SPP1	Fibroblasts	S02	E1	CD44	Epithelial.cells	S03	E2	No
SPP1	Fibroblasts	S02	E1	ITGAV	Epithelial.cells	S03	E2	No
SPP1	Fibroblasts	S02	E1	ITGB1	Epithelial.cells	S03	E2	No
CD14	Fibroblasts	S02	E1	ITGB1	Epithelial.cells	S03	E2	No
FGF5	Fibroblasts	S02	E1	FGFR3	Epithelial.cells	S03	E2	No
FGF5	Fibroblasts	S02	E1	FGFR4	Epithelial.cells	S03	E2	No
FGF5	Fibroblasts	S02	E1	FGFR2	Epithelial.cells	S03	E2	No
EFNB2	Fibroblasts	S02	E1	EPHB2	Epithelial.cells	S03	E2	No
EFNB2	Fibroblasts	S02	E1	RHBDL2	Epithelial.cells	S03	E2	No
EFNB2	Fibroblasts	S02	E1	EPHB3	Epithelial.cells	S03	E2	No
EFNB2	Fibroblasts	S02	E1	EPHA4	Epithelial.cells	S03	E2	No
EFNB2	Fibroblasts	S02	E1	EPHB6	Epithelial.cells	S03	E2	No
EFNB2	Fibroblasts	S02	E1	EPHB4	Epithelial.cells	S03	E2	No
IL16	Fibroblasts	S02	E1	CD4	Epithelial.cells	S03	E2	No
IL16	Fibroblasts	S02	E1	KCNA3	Epithelial.cells	S03	E2	No
IL16	Fibroblasts	S02	E1	GRIN2D	Epithelial.cells	S03	E2	No
IL16	Fibroblasts	S02	E1	CCR5	Epithelial.cells	S03	E2	No
IL16	Fibroblasts	S02	E1	KCNJ15	Epithelial.cells	S03	E2	No
IL16	Fibroblasts	S02	E1	KCND2	Epithelial.cells	S03	E2	No
NID1	Fibroblasts	S02	E1	ITGAV	Epithelial.cells	S03	E2	No
NID1	Fibroblasts	S02	E1	PTPRF	Epithelial.cells	S03	E2	No
NID1	Fibroblasts	S02	E1	ITGB1	Epithelial.cells	S03	E2	No
NID1	Fibroblasts	S02	E1	ITGA3	Epithelial.cells	S03	E2	No
LY86	Fibroblasts	S02	E1	CD180	Epithelial.cells	S03	E2	No
RSPO1	Fibroblasts	S02	E1	LGR6	Epithelial.cells	S03	E2	No
RSPO1	Fibroblasts	S02	E1	LGR4	Epithelial.cells	S03	E2	No
RSPO1	Fibroblasts	S02	E1	LGR5	Epithelial.cells	S03	E2	No
MYOC	Fibroblasts	S02	E1	FZD7	Epithelial.cells	S03	E2	No
MYOC	Fibroblasts	S02	E1	FZD10	Epithelial.cells	S03	E2	No
MYOC	Fibroblasts	S02	E1	FZD1	Epithelial.cells	S03	E2	No
DKK2	Fibroblasts	S02	E1	KREMEN2	Epithelial.cells	S03	E2	No
FN1	Fibroblasts	S02	E1	CD44	Epithelial.cells	S03	E2	No
FN1	Fibroblasts	S02	E1	ITGB6	Epithelial.cells	S03	E2	No
FN1	Fibroblasts	S02	E1	ITGA6	Epithelial.cells	S03	E2	No
FN1	Fibroblasts	S02	E1	ITGAV	Epithelial.cells	S03	E2	No
FN1	Fibroblasts	S02	E1	ITGB7	Epithelial.cells	S03	E2	No
FN1	Fibroblasts	S02	E1	ITGB8	Epithelial.cells	S03	E2	No
FN1	Fibroblasts	S02	E1	ITGB1	Epithelial.cells	S03	E2	No
FN1	Fibroblasts	S02	E1	TNFRSF11B	Epithelial.cells	S03	E2	No
FN1	Fibroblasts	S02	E1	PLAUR	Epithelial.cells	S03	E2	No
FN1	Fibroblasts	S02	E1	ITGA3	Epithelial.cells	S03	E2	No
FN1	Fibroblasts	S02	E1	NT5E	Epithelial.cells	S03	E2	No
FN1	Fibroblasts	S02	E1	ITGA2	Epithelial.cells	S03	E2	No
ASIP	Fibroblasts	S02	E1	F11R	Epithelial.cells	S03	E2	No
ASIP	Fibroblasts	S02	E1	MC1R	Epithelial.cells	S03	E2	No
COL11A1	Fibroblasts	S02	E1	DDR1	Epithelial.cells	S03	E2	No
COL11A1	Fibroblasts	S02	E1	ITGB1	Epithelial.cells	S03	E2	No
COL11A1	Fibroblasts	S02	E1	ITGA2	Epithelial.cells	S03	E2	No
GNB3	Fibroblasts	S02	E1	TGFBR1	Epithelial.cells	S03	E2	No
LAMA1	Fibroblasts	S02	E1	ITGA6	Epithelial.cells	S03	E2	No
LAMA1	Fibroblasts	S02	E1	GPC1	Epithelial.cells	S03	E2	No
LAMA1	Fibroblasts	S02	E1	RPSA	Epithelial.cells	S03	E2	No
LAMA1	Fibroblasts	S02	E1	ITGB8	Epithelial.cells	S03	E2	No
LAMA1	Fibroblasts	S02	E1	ITGB1	Epithelial.cells	S03	E2	No
LAMA1	Fibroblasts	S02	E1	SDC4	Epithelial.cells	S03	E2	No
LAMA1	Fibroblasts	S02	E1	ITGA3	Epithelial.cells	S03	E2	No
LAMA1	Fibroblasts	S02	E1	NT5E	Epithelial.cells	S03	E2	No
LAMA1	Fibroblasts	S02	E1	ITGB4	Epithelial.cells	S03	E2	No
LAMA1	Fibroblasts	S02	E1	ITGA2	Epithelial.cells	S03	E2	No
ADIPOQ	Fibroblasts	S02	E1	ADIPOR1	Epithelial.cells	S03	E2	No
COL1A1	Fibroblasts	S02	E1	CD44	Epithelial.cells	S03	E2	No
COL1A1	Fibroblasts	S02	E1	DDR1	Epithelial.cells	S03	E2	No
COL1A1	Fibroblasts	S02	E1	ITGAV	Epithelial.cells	S03	E2	No
COL1A1	Fibroblasts	S02	E1	ITGB1	Epithelial.cells	S03	E2	No
COL1A1	Fibroblasts	S02	E1	ITGA2	Epithelial.cells	S03	E2	No
TNC	Fibroblasts	S02	E1	CNTN1	Epithelial.cells	S03	E2	No
TNC	Fibroblasts	S02	E1	EGFR	Epithelial.cells	S03	E2	No
TNC	Fibroblasts	S02	E1	ITGAV	Epithelial.cells	S03	E2	No
TNC	Fibroblasts	S02	E1	ITGB1	Epithelial.cells	S03	E2	No
TNC	Fibroblasts	S02	E1	SDC4	Epithelial.cells	S03	E2	No
TNC	Fibroblasts	S02	E1	NT5E	Epithelial.cells	S03	E2	No
TNC	Fibroblasts	S02	E1	SDC1	Epithelial.cells	S03	E2	No
TNC	Fibroblasts	S02	E1	ITGA2	Epithelial.cells	S03	E2	No
TGFA	Fibroblasts	S02	E1	EGFR	Epithelial.cells	S03	E2	No
TGFA	Fibroblasts	S02	E1	ERBB2	Epithelial.cells	S03	E2	No
TGFA	Fibroblasts	S02	E1	ERBB3	Epithelial.cells	S03	E2	No
VIM	Fibroblasts	S02	E1	CD44	Epithelial.cells	S03	E2	No
TNFSF4	Fibroblasts	S02	E1	TRAF2	Epithelial.cells	S03	E2	No
PLAT	Fibroblasts	S02	E1	LRP1	Epithelial.cells	S03	E2	No
PLAT	Fibroblasts	S02	E1	ITGB2	Epithelial.cells	S03	E2	No
ICAM3	Fibroblasts	S02	E1	ITGB2	Epithelial.cells	S03	E2	No
COL18A1	Fibroblasts	S02	E1	GPC4	Epithelial.cells	S03	E2	No
COL18A1	Fibroblasts	S02	E1	GPC1	Epithelial.cells	S03	E2	No
COL18A1	Fibroblasts	S02	E1	ITGB1	Epithelial.cells	S03	E2	No
IBSP	Fibroblasts	S02	E1	ITGAV	Epithelial.cells	S03	E2	No
COL6A1	Fibroblasts	S02	E1	ITGA6	Epithelial.cells	S03	E2	No
COL6A1	Fibroblasts	S02	E1	ITGB1	Epithelial.cells	S03	E2	No
COL6A1	Fibroblasts	S02	E1	ITGA2	Epithelial.cells	S03	E2	No
FGF16	Fibroblasts	S02	E1	FGFR3	Epithelial.cells	S03	E2	No
FGF16	Fibroblasts	S02	E1	FGFR4	Epithelial.cells	S03	E2	No
FGF16	Fibroblasts	S02	E1	FGFR2	Epithelial.cells	S03	E2	No
MDK	Fibroblasts	S02	E1	ITGA6	Epithelial.cells	S03	E2	No
MDK	Fibroblasts	S02	E1	TSPAN1	Epithelial.cells	S03	E2	No
MDK	Fibroblasts	S02	E1	ITGB1	Epithelial.cells	S03	E2	No
MDK	Fibroblasts	S02	E1	LRP1	Epithelial.cells	S03	E2	No
MDK	Fibroblasts	S02	E1	SDC4	Epithelial.cells	S03	E2	No
MDK	Fibroblasts	S02	E1	SDC1	Epithelial.cells	S03	E2	No
POMC	Fibroblasts	S02	E1	MC1R	Epithelial.cells	S03	E2	No
INHBA	Fibroblasts	S02	E1	ACVR1	Epithelial.cells	S03	E2	No
INHBA	Fibroblasts	S02	E1	ACVR1B	Epithelial.cells	S03	E2	No
TNFSF18	Fibroblasts	S02	E1	TNFRSF18	Epithelial.cells	S03	E2	No
EFEMP2	Fibroblasts	S02	E1	AQP1	Epithelial.cells	S03	E2	No
EFEMP2	Fibroblasts	S02	E1	CATSPER1	Epithelial.cells	S03	E2	No
EFEMP2	Fibroblasts	S02	E1	PLSCR4	Epithelial.cells	S03	E2	No
PTN	Fibroblasts	S02	E1	SDC1	Epithelial.cells	S03	E2	No
PTN	Fibroblasts	S02	E1	PLXNB2	Epithelial.cells	S03	E2	No
PDGFC	Fibroblasts	S02	E1	PDGFRA	Epithelial.cells	S03	E2	No
BMP2	Fibroblasts	S02	E1	ACVR1	Epithelial.cells	S03	E2	No
A2M	Fibroblasts	S02	E1	LRP1	Epithelial.cells	S03	E2	No
FBN1	Fibroblasts	S02	E1	ITGB6	Epithelial.cells	S03	E2	No
FBN1	Fibroblasts	S02	E1	ITGAV	Epithelial.cells	S03	E2	No
FBN1	Fibroblasts	S02	E1	ITGB1	Epithelial.cells	S03	E2	No
SLIT2	Fibroblasts	S02	E1	GPC1	Epithelial.cells	S03	E2	No
SLIT2	Fibroblasts	S02	E1	SDC1	Epithelial.cells	S03	E2	No
SCT	Fibroblasts	S02	E1	SCTR	Epithelial.cells	S03	E2	No
SELPLG	Fibroblasts	S02	E1	ITGB2	Epithelial.cells	S03	E2	No
CCL11	Fibroblasts	S02	E1	CXCR3	Epithelial.cells	S03	E2	No
CCL11	Fibroblasts	S02	E1	CCR3	Epithelial.cells	S03	E2	No
CCL11	Fibroblasts	S02	E1	CCR5	Epithelial.cells	S03	E2	No
FBLN1	Fibroblasts	S02	E1	ITGB1	Epithelial.cells	S03	E2	No
EDIL3	Fibroblasts	S02	E1	ITGB5	Epithelial.cells	S03	E2	No
EDIL3	Fibroblasts	S02	E1	ITGAV	Epithelial.cells	S03	E2	No
COL7A1	Fibroblasts	S02	E1	ITGB1	Epithelial.cells	S03	E2	No
COL7A1	Fibroblasts	S02	E1	ITGA2	Epithelial.cells	S03	E2	No
BMP8B	Fibroblasts	S02	E1	ACVR1	Epithelial.cells	S03	E2	No
DCN	Fibroblasts	S02	E1	EGFR	Epithelial.cells	S03	E2	No
DCN	Fibroblasts	S02	E1	MET	Epithelial.cells	S03	E2	No
SEMA7A	Fibroblasts	S02	E1	ITGB1	Epithelial.cells	S03	E2	No
BMP4	Fibroblasts	S02	E1	ACVR1	Epithelial.cells	S03	E2	No
COL5A2	Fibroblasts	S02	E1	DDR1	Epithelial.cells	S03	E2	No
COL5A2	Fibroblasts	S02	E1	ITGB1	Epithelial.cells	S03	E2	No
ADAM12	Fibroblasts	S02	E1	ITGB1	Epithelial.cells	S03	E2	No
ADAM12	Fibroblasts	S02	E1	SDC4	Epithelial.cells	S03	E2	No
SEMA5A	Fibroblasts	S02	E1	MET	Epithelial.cells	S03	E2	No
EFEMP1	Fibroblasts	S02	E1	EGFR	Epithelial.cells	S03	E2	No
FGF2	Fibroblasts	S02	E1	FGFR3	Epithelial.cells	S03	E2	No
FGF2	Fibroblasts	S02	E1	CD44	Epithelial.cells	S03	E2	No
FGF2	Fibroblasts	S02	E1	GPC4	Epithelial.cells	S03	E2	No
FGF2	Fibroblasts	S02	E1	FGFR4	Epithelial.cells	S03	E2	No
FGF2	Fibroblasts	S02	E1	FGFR2	Epithelial.cells	S03	E2	No
FGF2	Fibroblasts	S02	E1	SDC4	Epithelial.cells	S03	E2	No
FGF2	Fibroblasts	S02	E1	SDC1	Epithelial.cells	S03	E2	No
SERPINE1	Fibroblasts	S02	E1	ITGB5	Epithelial.cells	S03	E2	No
SERPINE1	Fibroblasts	S02	E1	ITGAV	Epithelial.cells	S03	E2	No
SERPINE1	Fibroblasts	S02	E1	LRP1	Epithelial.cells	S03	E2	No
SERPINE1	Fibroblasts	S02	E1	PLAUR	Epithelial.cells	S03	E2	No
LAMA2	Fibroblasts	S02	E1	ITGA6	Epithelial.cells	S03	E2	No
LAMA2	Fibroblasts	S02	E1	RPSA	Epithelial.cells	S03	E2	No
LAMA2	Fibroblasts	S02	E1	ITGB1	Epithelial.cells	S03	E2	No
LAMA2	Fibroblasts	S02	E1	ITGA3	Epithelial.cells	S03	E2	No
LAMA2	Fibroblasts	S02	E1	ITGB4	Epithelial.cells	S03	E2	No
LAMA2	Fibroblasts	S02	E1	ITGA2	Epithelial.cells	S03	E2	No
BMP5	Fibroblasts	S02	E1	ACVR1	Epithelial.cells	S03	E2	No
PLAU	Fibroblasts	S02	E1	ITGB5	Epithelial.cells	S03	E2	No
PLAU	Fibroblasts	S02	E1	ST14	Epithelial.cells	S03	E2	No
PLAU	Fibroblasts	S02	E1	ITGAV	Epithelial.cells	S03	E2	No
PLAU	Fibroblasts	S02	E1	ITGB1	Epithelial.cells	S03	E2	No
PLAU	Fibroblasts	S02	E1	LRP1	Epithelial.cells	S03	E2	No
PLAU	Fibroblasts	S02	E1	PLAUR	Epithelial.cells	S03	E2	No
PLAU	Fibroblasts	S02	E1	ITGA3	Epithelial.cells	S03	E2	No
PLAU	Fibroblasts	S02	E1	ITGB2	Epithelial.cells	S03	E2	No
NTN1	Fibroblasts	S02	E1	ADORA2B	Epithelial.cells	S03	E2	No
NTN1	Fibroblasts	S02	E1	UNC5B	Epithelial.cells	S03	E2	No
SEMA3A	Fibroblasts	S02	E1	PLXNA3	Epithelial.cells	S03	E2	No
SEMA3A	Fibroblasts	S02	E1	PLXNA1	Epithelial.cells	S03	E2	No
SEMA3A	Fibroblasts	S02	E1	PLXNA2	Epithelial.cells	S03	E2	No
C1QB	Fibroblasts	S02	E1	LRP1	Epithelial.cells	S03	E2	No
COL4A1	Fibroblasts	S02	E1	CD47	Epithelial.cells	S03	E2	No
COL4A1	Fibroblasts	S02	E1	ITGAV	Epithelial.cells	S03	E2	No
COL4A1	Fibroblasts	S02	E1	ITGB8	Epithelial.cells	S03	E2	No
COL4A1	Fibroblasts	S02	E1	ITGB1	Epithelial.cells	S03	E2	No
COL4A1	Fibroblasts	S02	E1	ITGA2	Epithelial.cells	S03	E2	No
CTHRC1	Fibroblasts	S02	E1	FZD5	Epithelial.cells	S03	E2	No
CTHRC1	Fibroblasts	S02	E1	FZD6	Epithelial.cells	S03	E2	No
UCN2	Fibroblasts	S02	E1	IL10RB	Epithelial.cells	S03	E2	No
RSPO2	Fibroblasts	S02	E1	LGR6	Epithelial.cells	S03	E2	No
RSPO2	Fibroblasts	S02	E1	LGR4	Epithelial.cells	S03	E2	No
RSPO2	Fibroblasts	S02	E1	LGR5	Epithelial.cells	S03	E2	No
VCAM1	Fibroblasts	S02	E1	ITGB7	Epithelial.cells	S03	E2	No
VCAM1	Fibroblasts	S02	E1	ITGB1	Epithelial.cells	S03	E2	No
VCAM1	Fibroblasts	S02	E1	ITGB2	Epithelial.cells	S03	E2	No
COL8A1	Fibroblasts	S02	E1	ITGA2	Epithelial.cells	S03	E2	No
COL4A4	Fibroblasts	S02	E1	CD47	Epithelial.cells	S03	E2	No
COL4A4	Fibroblasts	S02	E1	ITGAV	Epithelial.cells	S03	E2	No
COL4A4	Fibroblasts	S02	E1	ITGB1	Epithelial.cells	S03	E2	No
COL4A4	Fibroblasts	S02	E1	ITGA2	Epithelial.cells	S03	E2	No
HAS2	Fibroblasts	S02	E1	CD44	Epithelial.cells	S03	E2	No
HAS2	Fibroblasts	S02	E1	HMMR	Epithelial.cells	S03	E2	No
GDNF	Fibroblasts	S02	E1	SLC44A5	Epithelial.cells	S03	E2	No
COL6A3	Fibroblasts	S02	E1	ITGB1	Epithelial.cells	S03	E2	No
COL6A3	Fibroblasts	S02	E1	ITGA2	Epithelial.cells	S03	E2	No
F13A1	Fibroblasts	S02	E1	ITGB1	Epithelial.cells	S03	E2	No
LPL	Fibroblasts	S02	E1	CD44	Epithelial.cells	S03	E2	No
LPL	Fibroblasts	S02	E1	LRP1	Epithelial.cells	S03	E2	No
LPL	Fibroblasts	S02	E1	SDC1	Epithelial.cells	S03	E2	No
NTNG2	Fibroblasts	S02	E1	LRRC4	Epithelial.cells	S03	E2	No
COL3A1	Fibroblasts	S02	E1	DDR1	Epithelial.cells	S03	E2	No
COL3A1	Fibroblasts	S02	E1	ITGB1	Epithelial.cells	S03	E2	No
COL3A1	Fibroblasts	S02	E1	ITGA2	Epithelial.cells	S03	E2	No
CFH	Fibroblasts	S02	E1	ITGAM	Mast.cells	S02	E2	No
MMP9	Fibroblasts	S02	E1	ITGAM	Mast.cells	S02	E2	No
FN1	Fibroblasts	S02	E1	C5AR1	Mast.cells	S02	E2	No
PLAT	Fibroblasts	S02	E1	ITGAM	Mast.cells	S02	E2	No
SELPLG	Fibroblasts	S02	E1	ITGAM	Mast.cells	S02	E2	No
PLAU	Fibroblasts	S02	E1	ITGAM	Mast.cells	S02	E2	No
TNFSF9	Fibroblasts	S02	E1	TNFRSF9	PMNs	S02	E2	No
CFH	Fibroblasts	S02	E1	SELL	PMNs	S02	E2	No
CALM1	Fibroblasts	S02	E1	SELL	PMNs	S02	E2	No
CCL2	Fibroblasts	S02	E1	CCR3	PMNs	S02	E2	No
SELPLG	Fibroblasts	S02	E1	SELL	PMNs	S02	E2	No
CCL11	Fibroblasts	S02	E1	CCR3	PMNs	S02	E2	No
CD34	Fibroblasts	S02	E1	SELL	PMNs	S02	E2	No
CXCL12	Fibroblasts	S02	E1	CCR4	B.cells	S03	E3	No
CCL2	Fibroblasts	S02	E1	CCR4	B.cells	S03	E3	No
C1QA	Fibroblasts	S02	E1	CR1	B.cells	S03	E3	No
TNFSF4	Fibroblasts	S02	E1	TNFRSF4	B.cells	S03	E3	No
ICAM3	Fibroblasts	S02	E1	ITGAL	B.cells	S03	E3	No
IL10	Fibroblasts	S02	E1	IL10RA	CD8.T.cells	S01	E3	No
COL5A3	Fibroblasts	S02	E1	SDC3	CD8.T.cells	S01	E3	No
COL5A1	Fibroblasts	S02	E1	SDC3	CD8.T.cells	S01	E3	No
MDK	Fibroblasts	S02	E1	SDC3	CD8.T.cells	S01	E3	No
PTN	Fibroblasts	S02	E1	SDC3	CD8.T.cells	S01	E3	No
FGF2	Fibroblasts	S02	E1	SDC3	CD8.T.cells	S01	E3	No
GDNF	Fibroblasts	S02	E1	EDNRB	CD8.T.cells	S01	E3	No
COL1A2	Fibroblasts	S02	E1	ITGA1	Epithelial.cells	S01	E3	No
SOST	Fibroblasts	S02	E1	LRP5	Epithelial.cells	S01	E3	No
TGFB2	Fibroblasts	S02	E1	TGFBR3	Epithelial.cells	S01	E3	No
TGM2	Fibroblasts	S02	E1	ITGA9	Epithelial.cells	S01	E3	No
TGM2	Fibroblasts	S02	E1	SDC4	Epithelial.cells	S01	E3	No
WNT3A	Fibroblasts	S02	E1	FZD5	Epithelial.cells	S01	E3	No
WNT3A	Fibroblasts	S02	E1	LRP1	Epithelial.cells	S01	E3	No
MMP2	Fibroblasts	S02	E1	SDC2	Epithelial.cells	S01	E3	No
IL11	Fibroblasts	S02	E1	IL6ST	Epithelial.cells	S01	E3	No
IGF2	Fibroblasts	S02	E1	INSR	Epithelial.cells	S01	E3	No
COL4A6	Fibroblasts	S02	E1	ITGA1	Epithelial.cells	S01	E3	No
VWF	Fibroblasts	S02	E1	TNFRSF11B	Epithelial.cells	S01	E3	No
NCAM1	Fibroblasts	S02	E1	GFRA1	Epithelial.cells	S01	E3	No
NCAM1	Fibroblasts	S02	E1	FGFR2	Epithelial.cells	S01	E3	No
DHH	Fibroblasts	S02	E1	HHIP	Epithelial.cells	S01	E3	No
TNFSF11	Fibroblasts	S02	E1	TNFRSF11B	Epithelial.cells	S01	E3	No
INHBB	Fibroblasts	S02	E1	ACVR1B	Epithelial.cells	S01	E3	No
CXCL12	Fibroblasts	S02	E1	CD4	Epithelial.cells	S01	E3	No
CXCL12	Fibroblasts	S02	E1	SDC4	Epithelial.cells	S01	E3	No
CALM1	Fibroblasts	S02	E1	SCTR	Epithelial.cells	S01	E3	No
CALM1	Fibroblasts	S02	E1	TRPC5	Epithelial.cells	S01	E3	No
CALM1	Fibroblasts	S02	E1	VIPR1	Epithelial.cells	S01	E3	No
CALM1	Fibroblasts	S02	E1	EGFR	Epithelial.cells	S01	E3	No
CALM1	Fibroblasts	S02	E1	INSR	Epithelial.cells	S01	E3	No
CALM1	Fibroblasts	S02	E1	ABCA1	Epithelial.cells	S01	E3	No
LAMC1	Fibroblasts	S02	E1	ITGA1	Epithelial.cells	S01	E3	No
ADM2	Fibroblasts	S02	E1	RAMP1	Epithelial.cells	S01	E3	No
FGF1	Fibroblasts	S02	E1	FGFR3	Epithelial.cells	S01	E3	No
FGF1	Fibroblasts	S02	E1	EGFR	Epithelial.cells	S01	E3	No
FGF1	Fibroblasts	S02	E1	FGFR4	Epithelial.cells	S01	E3	No
FGF1	Fibroblasts	S02	E1	FGFR2	Epithelial.cells	S01	E3	No
WNT5A	Fibroblasts	S02	E1	LRP5	Epithelial.cells	S01	E3	No
WNT5A	Fibroblasts	S02	E1	FZD5	Epithelial.cells	S01	E3	No
RSPO4	Fibroblasts	S02	E1	LGR6	Epithelial.cells	S01	E3	No
RSPO4	Fibroblasts	S02	E1	LGR4	Epithelial.cells	S01	E3	No
RSPO4	Fibroblasts	S02	E1	LGR5	Epithelial.cells	S01	E3	No
FGF7	Fibroblasts	S02	E1	FGFR3	Epithelial.cells	S01	E3	No
FGF7	Fibroblasts	S02	E1	FGFR4	Epithelial.cells	S01	E3	No
FGF7	Fibroblasts	S02	E1	FGFR2	Epithelial.cells	S01	E3	No
LEP	Fibroblasts	S02	E1	LEPR	Epithelial.cells	S01	E3	No
APOD	Fibroblasts	S02	E1	LEPR	Epithelial.cells	S01	E3	No
CPAMD8	Fibroblasts	S02	E1	SCTR	Epithelial.cells	S01	E3	No
WNT2	Fibroblasts	S02	E1	FZD5	Epithelial.cells	S01	E3	No
COL5A1	Fibroblasts	S02	E1	ITGA1	Epithelial.cells	S01	E3	No
IL18	Fibroblasts	S02	E1	IL1RL2	Epithelial.cells	S01	E3	No
IL18	Fibroblasts	S02	E1	IL18R1	Epithelial.cells	S01	E3	No
LIF	Fibroblasts	S02	E1	IL6ST	Epithelial.cells	S01	E3	No
RSPO3	Fibroblasts	S02	E1	LGR6	Epithelial.cells	S01	E3	No
RSPO3	Fibroblasts	S02	E1	SDC4	Epithelial.cells	S01	E3	No
RSPO3	Fibroblasts	S02	E1	LGR4	Epithelial.cells	S01	E3	No
RSPO3	Fibroblasts	S02	E1	LGR5	Epithelial.cells	S01	E3	No
NDP	Fibroblasts	S02	E1	LGR4	Epithelial.cells	S01	E3	No
SHANK1	Fibroblasts	S02	E1	ABCA1	Epithelial.cells	S01	E3	No
COL6A2	Fibroblasts	S02	E1	ITGA1	Epithelial.cells	S01	E3	No
THBS1	Fibroblasts	S02	E1	LRP5	Epithelial.cells	S01	E3	No
THBS1	Fibroblasts	S02	E1	SCARB1	Epithelial.cells	S01	E3	No
THBS1	Fibroblasts	S02	E1	LRP1	Epithelial.cells	S01	E3	No
THBS1	Fibroblasts	S02	E1	SDC4	Epithelial.cells	S01	E3	No
THBS1	Fibroblasts	S02	E1	TNFRSF11B	Epithelial.cells	S01	E3	No
THBS1	Fibroblasts	S02	E1	SDC1	Epithelial.cells	S01	E3	No
FGF18	Fibroblasts	S02	E1	FGFR3	Epithelial.cells	S01	E3	No
FGF18	Fibroblasts	S02	E1	FGFR4	Epithelial.cells	S01	E3	No
FGF18	Fibroblasts	S02	E1	FGFR2	Epithelial.cells	S01	E3	No
MMP9	Fibroblasts	S02	E1	LRP1	Epithelial.cells	S01	E3	No
SPP1	Fibroblasts	S02	E1	ITGA9	Epithelial.cells	S01	E3	No
FGF5	Fibroblasts	S02	E1	FGFR3	Epithelial.cells	S01	E3	No
FGF5	Fibroblasts	S02	E1	FGFR4	Epithelial.cells	S01	E3	No
FGF5	Fibroblasts	S02	E1	FGFR2	Epithelial.cells	S01	E3	No
IL16	Fibroblasts	S02	E1	CD4	Epithelial.cells	S01	E3	No
NID1	Fibroblasts	S02	E1	PTPRF	Epithelial.cells	S01	E3	No
RSPO1	Fibroblasts	S02	E1	ZNRF3	Epithelial.cells	S01	E3	No
RSPO1	Fibroblasts	S02	E1	LGR6	Epithelial.cells	S01	E3	No
RSPO1	Fibroblasts	S02	E1	LGR4	Epithelial.cells	S01	E3	No
RSPO1	Fibroblasts	S02	E1	LGR5	Epithelial.cells	S01	E3	No
FN1	Fibroblasts	S02	E1	ITGB6	Epithelial.cells	S01	E3	No
FN1	Fibroblasts	S02	E1	SDC2	Epithelial.cells	S01	E3	No
FN1	Fibroblasts	S02	E1	ITGA9	Epithelial.cells	S01	E3	No
FN1	Fibroblasts	S02	E1	TNFRSF11B	Epithelial.cells	S01	E3	No
FN1	Fibroblasts	S02	E1	TMPRSS6	Epithelial.cells	S01	E3	No
FN1	Fibroblasts	S02	E1	NT5E	Epithelial.cells	S01	E3	No
ASIP	Fibroblasts	S02	E1	F11R	Epithelial.cells	S01	E3	No
ASIP	Fibroblasts	S02	E1	ATRN	Epithelial.cells	S01	E3	No
LAMA1	Fibroblasts	S02	E1	SDC2	Epithelial.cells	S01	E3	No
LAMA1	Fibroblasts	S02	E1	SDC4	Epithelial.cells	S01	E3	No
LAMA1	Fibroblasts	S02	E1	TMPRSS6	Epithelial.cells	S01	E3	No
LAMA1	Fibroblasts	S02	E1	ITGA1	Epithelial.cells	S01	E3	No
LAMA1	Fibroblasts	S02	E1	NT5E	Epithelial.cells	S01	E3	No
ADIPOQ	Fibroblasts	S02	E1	ADIPOR2	Epithelial.cells	S01	E3	No
COL1A1	Fibroblasts	S02	E1	TMPRSS6	Epithelial.cells	S01	E3	No
COL1A1	Fibroblasts	S02	E1	ITGA1	Epithelial.cells	S01	E3	No
TNC	Fibroblasts	S02	E1	EGFR	Epithelial.cells	S01	E3	No
TNC	Fibroblasts	S02	E1	ITGA9	Epithelial.cells	S01	E3	No
TNC	Fibroblasts	S02	E1	SDC4	Epithelial.cells	S01	E3	No
TNC	Fibroblasts	S02	E1	PTPRB	Epithelial.cells	S01	E3	No
TNC	Fibroblasts	S02	E1	NT5E	Epithelial.cells	S01	E3	No
TNC	Fibroblasts	S02	E1	SDC1	Epithelial.cells	S01	E3	No
TGFA	Fibroblasts	S02	E1	EGFR	Epithelial.cells	S01	E3	No
TGFA	Fibroblasts	S02	E1	ERBB3	Epithelial.cells	S01	E3	No
PLAT	Fibroblasts	S02	E1	LRP1	Epithelial.cells	S01	E3	No
COL6A1	Fibroblasts	S02	E1	ITGA1	Epithelial.cells	S01	E3	No
LAMA3	Fibroblasts	S02	E1	SDC2	Epithelial.cells	S01	E3	No
FGF16	Fibroblasts	S02	E1	FGFR3	Epithelial.cells	S01	E3	No
FGF16	Fibroblasts	S02	E1	FGFR4	Epithelial.cells	S01	E3	No
FGF16	Fibroblasts	S02	E1	FGFR2	Epithelial.cells	S01	E3	No
MDK	Fibroblasts	S02	E1	LRP1	Epithelial.cells	S01	E3	No
MDK	Fibroblasts	S02	E1	SDC4	Epithelial.cells	S01	E3	No
MDK	Fibroblasts	S02	E1	PTPRB	Epithelial.cells	S01	E3	No
MDK	Fibroblasts	S02	E1	SDC1	Epithelial.cells	S01	E3	No
IGF1	Fibroblasts	S02	E1	INSR	Epithelial.cells	S01	E3	No
INHBA	Fibroblasts	S02	E1	BAMBI	Epithelial.cells	S01	E3	No
INHBA	Fibroblasts	S02	E1	ACVR1B	Epithelial.cells	S01	E3	No
INHBA	Fibroblasts	S02	E1	TGFBR3	Epithelial.cells	S01	E3	No
EFEMP2	Fibroblasts	S02	E1	PLSCR4	Epithelial.cells	S01	E3	No
PTN	Fibroblasts	S02	E1	PTPRB	Epithelial.cells	S01	E3	No
PTN	Fibroblasts	S02	E1	SDC1	Epithelial.cells	S01	E3	No
A2M	Fibroblasts	S02	E1	LRP1	Epithelial.cells	S01	E3	No
FBN1	Fibroblasts	S02	E1	ITGB6	Epithelial.cells	S01	E3	No
SLIT2	Fibroblasts	S02	E1	SDC1	Epithelial.cells	S01	E3	No
SCT	Fibroblasts	S02	E1	SCTR	Epithelial.cells	S01	E3	No
SCT	Fibroblasts	S02	E1	VIPR1	Epithelial.cells	S01	E3	No
DCN	Fibroblasts	S02	E1	EGFR	Epithelial.cells	S01	E3	No
DCN	Fibroblasts	S02	E1	MET	Epithelial.cells	S01	E3	No
SEMA7A	Fibroblasts	S02	E1	ITGA1	Epithelial.cells	S01	E3	No
COL5A2	Fibroblasts	S02	E1	ITGA1	Epithelial.cells	S01	E3	No
ADAM12	Fibroblasts	S02	E1	ITGA9	Epithelial.cells	S01	E3	No
ADAM12	Fibroblasts	S02	E1	SDC4	Epithelial.cells	S01	E3	No
SEMA5A	Fibroblasts	S02	E1	MET	Epithelial.cells	S01	E3	No
EFEMP1	Fibroblasts	S02	E1	EGFR	Epithelial.cells	S01	E3	No
FGF2	Fibroblasts	S02	E1	FGFR3	Epithelial.cells	S01	E3	No
FGF2	Fibroblasts	S02	E1	SDC2	Epithelial.cells	S01	E3	No
FGF2	Fibroblasts	S02	E1	FGFR4	Epithelial.cells	S01	E3	No
FGF2	Fibroblasts	S02	E1	FGFR2	Epithelial.cells	S01	E3	No
FGF2	Fibroblasts	S02	E1	SDC4	Epithelial.cells	S01	E3	No
FGF2	Fibroblasts	S02	E1	SDC1	Epithelial.cells	S01	E3	No
SERPINE1	Fibroblasts	S02	E1	LRP1	Epithelial.cells	S01	E3	No
LAMA2	Fibroblasts	S02	E1	ITGA1	Epithelial.cells	S01	E3	No
PLAU	Fibroblasts	S02	E1	LRP1	Epithelial.cells	S01	E3	No
C1QB	Fibroblasts	S02	E1	LRP1	Epithelial.cells	S01	E3	No
COL4A1	Fibroblasts	S02	E1	ITGA1	Epithelial.cells	S01	E3	No
CTHRC1	Fibroblasts	S02	E1	FZD5	Epithelial.cells	S01	E3	No
RSPO2	Fibroblasts	S02	E1	LGR6	Epithelial.cells	S01	E3	No
RSPO2	Fibroblasts	S02	E1	LGR4	Epithelial.cells	S01	E3	No
RSPO2	Fibroblasts	S02	E1	LGR5	Epithelial.cells	S01	E3	No
ADM	Fibroblasts	S02	E1	GPR182	Epithelial.cells	S01	E3	No
VCAM1	Fibroblasts	S02	E1	ITGA9	Epithelial.cells	S01	E3	No
COL8A1	Fibroblasts	S02	E1	ITGA1	Epithelial.cells	S01	E3	No
COL4A4	Fibroblasts	S02	E1	ITGA1	Epithelial.cells	S01	E3	No
GDNF	Fibroblasts	S02	E1	GFRA1	Epithelial.cells	S01	E3	No
GDNF	Fibroblasts	S02	E1	RET	Epithelial.cells	S01	E3	No
COL6A3	Fibroblasts	S02	E1	ITGA1	Epithelial.cells	S01	E3	No
F13A1	Fibroblasts	S02	E1	ITGA9	Epithelial.cells	S01	E3	No
LPL	Fibroblasts	S02	E1	LRP1	Epithelial.cells	S01	E3	No
LPL	Fibroblasts	S02	E1	SDC1	Epithelial.cells	S01	E3	No
CXCL12	Fibroblasts	S02	E1	CD4	Monocytes.and.Macrophages	S02	E3	No
THBS1	Fibroblasts	S02	E1	SCARB1	Monocytes.and.Macrophages	S02	E3	No
IL16	Fibroblasts	S02	E1	CD4	Monocytes.and.Macrophages	S02	E3	No
ICAM3	Fibroblasts	S02	E1	ITGAD	Monocytes.and.Macrophages	S02	E3	No
VCAM1	Fibroblasts	S02	E1	ITGAD	Monocytes.and.Macrophages	S02	E3	No
GDNF	Fibroblasts	S02	E1	EDNRB	Monocytes.and.Macrophages	S02	E3	No
DHH	Fibroblasts	S02	E1	HHIP	PMNs	S03	E3	No
FN1	Fibroblasts	S02	E1	C5AR1	PMNs	S03	E3	No
TNC	Fibroblasts	S02	E1	PTPRB	PMNs	S03	E3	No
MDK	Fibroblasts	S02	E1	PTPRB	PMNs	S03	E3	No
PTN	Fibroblasts	S02	E1	PTPRB	PMNs	S03	E3	No
TGM2	Fibroblasts	S02	E1	ITGA4	CD4.T.cells	S03	E4	No
INHBB	Fibroblasts	S02	E1	ACVR2A	CD4.T.cells	S03	E4	No
CCL2	Fibroblasts	S02	E1	CCR2	CD4.T.cells	S03	E4	No
C1QA	Fibroblasts	S02	E1	CR1	CD4.T.cells	S03	E4	No
IL10	Fibroblasts	S02	E1	IL10RA	CD4.T.cells	S03	E4	No
THBS2	Fibroblasts	S02	E1	ITGA4	CD4.T.cells	S03	E4	No
IL18	Fibroblasts	S02	E1	IL18RAP	CD4.T.cells	S03	E4	No
GDF5	Fibroblasts	S02	E1	ACVR2A	CD4.T.cells	S03	E4	No
THBS1	Fibroblasts	S02	E1	ITGA4	CD4.T.cells	S03	E4	No
SPP1	Fibroblasts	S02	E1	S1PR1	CD4.T.cells	S03	E4	No
SPP1	Fibroblasts	S02	E1	ITGA4	CD4.T.cells	S03	E4	No
CD14	Fibroblasts	S02	E1	ITGA4	CD4.T.cells	S03	E4	No
ADAM28	Fibroblasts	S02	E1	ITGA4	CD4.T.cells	S03	E4	No
FN1	Fibroblasts	S02	E1	ITGA4	CD4.T.cells	S03	E4	No
MDK	Fibroblasts	S02	E1	ITGA4	CD4.T.cells	S03	E4	No
INHBA	Fibroblasts	S02	E1	ACVR2A	CD4.T.cells	S03	E4	No
BMP2	Fibroblasts	S02	E1	ACVR2A	CD4.T.cells	S03	E4	No
CCL11	Fibroblasts	S02	E1	CCR2	CD4.T.cells	S03	E4	No
BMP8B	Fibroblasts	S02	E1	ACVR2A	CD4.T.cells	S03	E4	No
BMP4	Fibroblasts	S02	E1	ACVR2A	CD4.T.cells	S03	E4	No
BMP5	Fibroblasts	S02	E1	ACVR2A	CD4.T.cells	S03	E4	No
VCAM1	Fibroblasts	S02	E1	ITGA4	CD4.T.cells	S03	E4	No
F13A1	Fibroblasts	S02	E1	ITGA4	CD4.T.cells	S03	E4	No
COL1A2	Fibroblasts	S02	E1	CD36	Endothelial.cells	S03	E4	No
COL1A2	Fibroblasts	S02	E1	CD93	Endothelial.cells	S03	E4	No
COL1A2	Fibroblasts	S02	E1	FLT4	Endothelial.cells	S03	E4	No
GREM1	Fibroblasts	S02	E1	KDR	Endothelial.cells	S03	E4	No
TGFB2	Fibroblasts	S02	E1	ENG	Endothelial.cells	S03	E4	No
TGFB2	Fibroblasts	S02	E1	TGFBR2	Endothelial.cells	S03	E4	No
NLGN2	Fibroblasts	S02	E1	NRXN1	Endothelial.cells	S03	E4	No
WNT3A	Fibroblasts	S02	E1	FZD7	Endothelial.cells	S03	E4	No
NPNT	Fibroblasts	S02	E1	ITGA8	Endothelial.cells	S03	E4	No
IGF2	Fibroblasts	S02	E1	IGF1R	Endothelial.cells	S03	E4	No
COL4A6	Fibroblasts	S02	E1	CD93	Endothelial.cells	S03	E4	No
NCAM1	Fibroblasts	S02	E1	ROBO3	Endothelial.cells	S03	E4	No
DHH	Fibroblasts	S02	E1	HHIP	Endothelial.cells	S03	E4	No
DHH	Fibroblasts	S02	E1	BOC	Endothelial.cells	S03	E4	No
CALM1	Fibroblasts	S02	E1	TRPC3	Endothelial.cells	S03	E4	No
CALM1	Fibroblasts	S02	E1	ADCYAP1R1	Endothelial.cells	S03	E4	No
CALM1	Fibroblasts	S02	E1	MYLK	Endothelial.cells	S03	E4	No
CALM1	Fibroblasts	S02	E1	ADCY8	Endothelial.cells	S03	E4	No
CALM1	Fibroblasts	S02	E1	GLP2R	Endothelial.cells	S03	E4	No
CALM1	Fibroblasts	S02	E1	PDE1A	Endothelial.cells	S03	E4	No
CCL2	Fibroblasts	S02	E1	CCR10	Endothelial.cells	S03	E4	No
COL4A2	Fibroblasts	S02	E1	CD93	Endothelial.cells	S03	E4	No
LAMC1	Fibroblasts	S02	E1	ITGA7	Endothelial.cells	S03	E4	No
ADM2	Fibroblasts	S02	E1	RAMP1	Endothelial.cells	S03	E4	No
C1QA	Fibroblasts	S02	E1	CSPG4	Endothelial.cells	S03	E4	No
C1QA	Fibroblasts	S02	E1	CD93	Endothelial.cells	S03	E4	No
WNT5A	Fibroblasts	S02	E1	MCAM	Endothelial.cells	S03	E4	No
WNT5A	Fibroblasts	S02	E1	FZD7	Endothelial.cells	S03	E4	No
WNT5A	Fibroblasts	S02	E1	FZD4	Endothelial.cells	S03	E4	No
LEP	Fibroblasts	S02	E1	LEPR	Endothelial.cells	S03	E4	No
APOD	Fibroblasts	S02	E1	LEPR	Endothelial.cells	S03	E4	No
THBS2	Fibroblasts	S02	E1	NOTCH4	Endothelial.cells	S03	E4	No
COL5A3	Fibroblasts	S02	E1	SDC3	Endothelial.cells	S03	E4	No
WNT2	Fibroblasts	S02	E1	FZD7	Endothelial.cells	S03	E4	No
ANGPT4	Fibroblasts	S02	E1	TEK	Endothelial.cells	S03	E4	No
ANGPT4	Fibroblasts	S02	E1	TIE1	Endothelial.cells	S03	E4	No
COL5A1	Fibroblasts	S02	E1	SDC3	Endothelial.cells	S03	E4	No
NDP	Fibroblasts	S02	E1	FZD4	Endothelial.cells	S03	E4	No
SHANK1	Fibroblasts	S02	E1	SSTR2	Endothelial.cells	S03	E4	No
THBS1	Fibroblasts	S02	E1	CD36	Endothelial.cells	S03	E4	No
ANGPT1	Fibroblasts	S02	E1	TEK	Endothelial.cells	S03	E4	No
ANGPT1	Fibroblasts	S02	E1	TIE1	Endothelial.cells	S03	E4	No
SPP1	Fibroblasts	S02	E1	S1PR1	Endothelial.cells	S03	E4	No
EFNB2	Fibroblasts	S02	E1	GRM1	Endothelial.cells	S03	E4	No
EFNB2	Fibroblasts	S02	E1	EPHB1	Endothelial.cells	S03	E4	No
EFNB2	Fibroblasts	S02	E1	EPHA3	Endothelial.cells	S03	E4	No
EFNB2	Fibroblasts	S02	E1	EPHA4	Endothelial.cells	S03	E4	No
IL16	Fibroblasts	S02	E1	KCNJ4	Endothelial.cells	S03	E4	No
MYOC	Fibroblasts	S02	E1	FZD7	Endothelial.cells	S03	E4	No
MYOC	Fibroblasts	S02	E1	FZD4	Endothelial.cells	S03	E4	No
LHB	Fibroblasts	S02	E1	LHCGR	Endothelial.cells	S03	E4	No
FN1	Fibroblasts	S02	E1	ROBO4	Endothelial.cells	S03	E4	No
FN1	Fibroblasts	S02	E1	ITGA8	Endothelial.cells	S03	E4	No
FN1	Fibroblasts	S02	E1	FLT4	Endothelial.cells	S03	E4	No
GNB3	Fibroblasts	S02	E1	GABBR2	Endothelial.cells	S03	E4	No
[truncated: 7,666 more rows]
